# Supplementary material for: Differential mRNA Accumulation upon Early Arabidopsis thaliana Infection with ORMV and TMV-Cg Is Associated with Distinct Endogenous Small RNAs Level
Source: PLoS One. 2015 Aug 3;10(8):e0134719. doi: 10.1371/journal.pone.0134719 (PMC4597857; doi:10.1371/journal.pone.0134719)
Supplement: S1 Table — Description of data: The footnotes of the table are as follows: viral hotspots: Outline of the hotspots obtained for TMV-Cg and ORMV. TMV-Cg MFE and ORMV MFE: Systematic folding of viral RNA in ~150bp windows. The structured regions selected in the TMV-Cg and ORMV genome are highlighted in green. VirMir TMV-Cg: ranking of the best premirRNA-like sequences encoded in the TMV-Cg genome. VirMir ORMV: ranking of the best premirRNA-like sequences encoded in the ORMV genome. TMV-Cg hotspots structure: folding structure of the 7 hotspots selected for TMV-Cg genome. ORMV hotspots structure: folding structure of the 7 hotspots selected for ORMV genome. Mapping hot TMV-Cg >100 count: TMV-Cg local viral regions with more than 100 count reads of vsRNAs mapped to the hotspots. The main vsRNAs are shown. Mapping hot ORMV >100 count: ORMV local viral regions with more than 100 count reads of vsRNAs mapped to the hotspots. The main vsRNAs are shown. (XLS) [file pone.0134719.s002.xls]

## Sheet: viral hot spots
							TMVcg hot-spots
#	Spot	coordinates	reads count	% reads	bp	% genome	ratio %/%	structured?	Virmir score/ranking	structure	MFE	nt	srna main	srna main count
1	MD53	4111-4271	18528	0.082	161	0.0255	3.22	highly	150,8/4	......))).)))))..)))...))	-42.68 kcal/mol	CGCCTACGCAGATTGAAGAGTTTTTCTCTGATCTAGATTCGTCACAAGCTATGGAAATCTTGGAGCTTGACATTTCAAAGTATGACAAGTCTCAAAACGAGTTTCATTGCGCTGTGGAGTACAAAATATGGGAAAAGCTTGGAATCGATGATTGGTTAGCG	CAAAATATGGGAAAAGCT	2153
2	hot 1	181-287	19591	0.0867	107	0.017	5.1	poorly	n/d	.((.....))...((((((((........))).....((((.(((.(((((((.......))))))))))(((.......))).....)))).))))).........	-22.40 kcal/mol	AGCTGAATGCACGCTCGAGACGCCCTAAGGTCCATTTCTCCAAGTCAGTGTCTACGGAACAGACGCTACTAGCTTCAAACGCTTATCCGGAGTTTGAGATTTCTTTC	GCTTCAAACGCTTATCCGGAG	2621
3	hot 4	5215-5318	8614	0.0381	104	0.0165	2.3	poorly	n/d	(((((.(((...(((......(((.(((((((...))))))).))).(((.(((((((.....)))))...)).))).........)))....))))))))...	-21.29 kcal/mol	GTTCAAGCTGGTTCCAAATTACTTCGTGTCTGTTGCAGATGCCAAGCGAAAACCGTGGCAAGTTCATGTGCGTATTCAAAATTTAAGGATTGAAGCTGGATGGC	CAGATGCCAAGCGAAAACCGT	1812
4	hot 5	569-633	8210	0.0363	65	0.0103	3.52	poorly	n/d	........(((..(((....)))....))).((((((((.........)).))))))........	-8.30 kcal/mol	CAATAATTACGCAGAGAACCCTCATTTCGTCCATTGTGATCGACCTTTTCAACAGTGCAAGCTAA	CCTTTTCAACAGTGCAAGCTA	1762
5	hot 2	4500-4584	10508	0.0465	85	0.0135	3.44	yes	n/d	.........((((.((...(((...((((...((((..(((......)))..))))....)))))))....)).)))).......	-15.16 kcal/mol	GATATTCAAGCTGGAGCCAACCTTACGTGGAATTTCGAGGCCAAATTGTTCAGGAAGAAGTACGGGTATTTCTGCGGTCGATACG	ATATTCAAGCTGGAGCCAACCTTACG	1114
6	MD42	5802-5931	6603	0.0292	130	0.0206	1.42	highly	159,3/1	(((((...(((((...(((.(((((((.((.(((...(((((....(((.((..((((.(((....))).))))..)))))....)))))...))).)).))))))).)))..))))).......)))))	-33.91 kcal/mol	GTGTTGCATTAGCTACTTCGGAAGCCGATGGACGCGACTCTTCTTCAGTTTCGATGATCCTATTTCTAGTATCAAAGGACTTCATAAGAGACTCGTACAACGGTTTTAGAACTGCTGAATTAATAAACAC	GCAGTTCTAAAACCGTTGTAC	1371
7	MD41	5689-5708	7083	0.0313	80	0.0127	2.46	highly	138,5/6	((((.((((((.((((((...((..((((((((((....)))))).))))..))...))))))......)))))).))))	-28.36 kcal/mol	TGTCACAATCGCACTTAGCAGGTTTGAGAACTGTTGCCTAACAGTATCTCTTGCAGCCTGAGTTTGATACGATTGCGACA	CAAGAGATACTGTTAGGCAAC	1192
							ORMV hot-spots
#	Spot	coordinates	reads count	% reads	bp	% genome	ratio %/%	structured?	Virmir score/ranking	structure	MFE	nt	srna main	srna main count
1	MD62	5665-5792	19101	0.063	128	0.02	3.15	highly	170,7/1	(((((........(((.....((.((((((((((((.....(((((...((..(((((.((((((....)))))))))))..))...))))))))))))))))).)).....)))........)))))	-47.30 kcal/mol	TGCTTAACCAGTGCGTGTCTGCGTTGTCGCAGTCGTACCAAACTCAAGCGGCAAGAGATACTGTTAGACAGCAGTTCTCTAACCTTCTGAGTGCGATTGTGACACCGAACCAGCGGTTTCCAGAAGCA	CGGCAAGAGATACTGTTAGAC	4269
2	MD39	4112-4266	18053	0.0594	155	0.0247	2.4	highly	145,6/4	(((..((..((((...(((((((((((..((((..(((((.((...((((((((.((((((..(((...(((........)))...)))..))....))))))))))))..)).)))))...))))..)))))))))))..))))..))...)))	-44.41 kcal/mol	ACCTACGCAGATTGAAGAGTTTTTCTCTGATCTAGATTCGTCACAAGCGATGGAGATTCTGGAGCTCGACATTTCAAAGTATGACAAGTCACAAAACGAGTTCCATTGCGCTGTTGAGTACAAGATATGGGAAAAGCTTGGAATTGACGATTGGT	GAGTTTTTCTCTGATCTAGAT	906
3	hot 1	4396-4573	17719	0.058	178	0.028	2.07	highly	n/d	....(((......((((((((((((((....)))).........((((.(((((....((....)).((((((((...((((.(((..((((....))))..))))))))))))))))))))..)))).))))))))))....))).............(((((((....))))))).	-47.98 kcal/mol	TAGCGGCGTGTTTGAGTTCTATGATCCCGATGGATAAAGTGATCAAGGCGGCTTTCTGCGGTGACGACAGTTTGATATATATTCCGAAGGGTCTAGACCTACCGGATATTCAAGCTGGAGCCAACCTTACGTGGAACTTTGAGGCCAAATTGTTCAGAAAGAAGTACGGGTATTTTTG	ACCGGATATTCAAGCTGGAGC	708
4	hot2	3439-3540	11846	0.039	102	0.016	2.43	yes	n/d	((..(((...(((.....)))...)))....))...(((((.(((.((...((((((..((((.....))))....))))))..))..)))...)))))…	-18.88 kcal/mol	CAGGAGATTGGCGAGACATGCAGTTCTATTATGACACTCTTCTTCCCGGAAACAGTACTATTCTCAATGAATTCGATGCTGTGACGATGAATTTGAGGGATA	CCCGGAAACAGTACTATTCTC	1167
5	hot 3	754-849	12070	0.04	96	0.015	2.66	yes	n/d	...((((.(((......))).))))....((((.(((((((.....((((.((((((.....)))))).)).)))))))))))))...........	-21.58 kcal/mol	ATTTTCACGAGAACATGCTCCTGGACTGTGACTCTGTCACCTTGGAGGATATTGGAGCCACATTTCAACGTGCCGGTGACAAGTTGAATTTCTTCT	CCGGTGACAAGTTGAATTTCT	1432
6	hot 4	127-273	19720	0.065	147	0.023	2.83	yes	n/d	.......((((....(((((((.((((((((((((......))))).))))))).)))))))...))))...(((........))).....((((....((((((((.......))))))))..(((.......))).....)))).	-47.99 kcal/mol	ACAGCCTGGTGAATGATTTAGCATCTCGACGCGTTTATGATAATGCTGTCGAGGAGCTAAATGCACGCTCGAGACGCCCTAAGGTCCATTTCTCCAAATCAGTGTCTACGGAACAGACGCTGTTGGCTTCAAACGCTTATCCGGAGT	GCTTCAAACGCTTATCCGGAG	2190
7	hot5	5797-5860	12118	0.0398	64	0.01	3.98	poorly	n/d	((...(((...(((....((((.(((....))).))))....)))....)))...)).......	-6.10 kcal/mol	ACCGGGTGTATATTAATTCAGCAGTTCTAAAACCGTTGTACGAGTCTCTCATGAAGTCCTTTGA	GCAGTTCTAAAACCGTTGTAC	3930

## Sheet: TMV-Cg MFE
	DINAMelt Web Server predictions								Context Fold RNA secondary structure prediction tool
	ΔG	ΔH	ΔS	Tm
TMVcg_1	ΔG = -37.65	ΔH = -267.30	ΔS = -772.84	Tm = 72.7°C					>TMVcg_1
TMVcg_2	ΔG = -32.58	ΔH = -276.60	ΔS = -821.20	Tm = 63.7°C					UUUCUAGAUGGCUCUCUAAACAAGAGUCAUCUACUGUCGGUCAGCUAGCGGAUUUCAACUUUGUGGAUUUGCCGGCGGUGGACGAGUAUAAGCAUAUGAUCAAG
TMVcg_3	ΔG = -20.49	ΔH = -198.50	ΔS = -599.06	Tm = 58.2°C	hot2				...((.(((((((((.......)))))))))(((((((.(((.(((.(((((((.((....))..))))))).)))))).))).))))..............))
TMVcg_4	ΔG = -31.26	ΔH = -238.30	ΔS = -696.75	Tm = 68.9°C
TMVcg_5	ΔG = -43.91	ΔH = -316.20	ΔS = -916.34	Tm = 71.9°C					>TMVcg_2
TMVcg_6	ΔG = -32.77	ΔH = -247.00	ΔS = -720.95	Tm = 69.5°C					AGUUCUAUAAGGCUAUGGACGACGCAUGGGAGUACAAGAAGACCUUGGCUAUGCUCAACUCUGAGAGGACUAUCUUCAAGGACAGCGCAGCUAUGAAUUUCU
TMVcg_7	ΔG = -29.60	ΔH = -223.90	ΔS = -653.88	Tm = 69.3°C					.((.((......(((((.......))))).)).)).(((((..(.(((((.((((....(((..((((.....))))..))).)))).))))).)..)))))
TMVcg_8	ΔG = -25.13	ΔH = -258.90	ΔS = -786.71	Tm = 55.9°C
TMVcg_9	ΔG = -38.49	ΔH = -305.80	ΔS = -899.58	Tm = 66.8°C					>TMVcg_3
TMVcg_10	ΔG = -18.35	ΔH = -184.10	ΔS = -557.80	Tm = 56.9°C					GAUAUUCAAGCUGGAGCCAACCUUACGUGGAAUUUCGAGGCCAAAUUGUUCAGGAAGAAGUACGGGUAUUUCUGCGGUCGAUACG
TMVcg_11	ΔG = -34.33	ΔH = -309.30	ΔS = -925.36	Tm = 61.1°C					......((.(((.((.(((........)))....))..))).....))..((((((............))))))((.......))
TMVcg_12	ΔG = -25.90	ΔH = -227.10	ΔS = -677.10	Tm = 62.3°C
TMVcg_13	ΔG = -30.83	ΔH = -312.60	ΔS = -948.24	Tm = 56.5°C					>TMVcg_4
TMVcg_14	ΔG = -31.93	ΔH = -229.30	ΔS = -664.21	Tm = 72.1°C					CCUGUUAUUUCCUGGAUCACCUGUUAACGUACGCGUGGCGUAUAUUACAGUGGGAAUAACUAAAAGUGAGAGGUUCGAAUCCUCCCUAACCCCGGGUAG
TMVcg_15	ΔG = -21.66	ΔH = -185.30	ΔS = -550.70	Tm = 63.3°C					((((((((((((.((....)).....((((.......))))..........))))))))).......(.((((.......)))).).......)))...
TMVcg_16	ΔG = -20.09	ΔH = -193.60	ΔS = -583.91	Tm = 58.4°C
TMVcg_17	ΔG = -33.28	ΔH = -247.70	ΔS = -721.59	Tm = 70.1°C	MD41				>TMVcg_5
TMVcg_18	ΔG = -18.50	ΔH = -171.70	ΔS = -515.56	Tm = 59.9°C					CUACUGCUCCGGCUACAUAGGCGUGGUGCACACGAUAGUGCAUAGUGUUUUUCUCUCCACUUAAAUCGAAGAGAUAUACUUACGGUGUAAAUCCGUAAGGGUGACGUAAACCAAAUUACGUAAUGUUUUAG
TMVcg_19	ΔG = -25.64	ΔH = -230.00	ΔS = -687.73	Tm = 61.3°C					(((...(((((((.......))(((((((((......))))).((.......))..))))......))..))).....(((((((.......)))))))....(((((........))))).......)))
TMVcg_20	ΔG = -24.36	ΔH = -192.60	ΔS = -566.18	Tm = 67.0°C
TMVcg_21	ΔG = -42.62	ΔH = -340.30	ΔS = -1001.78	Tm = 66.5°C	MD42				>TMVcg_6
TMVcg_22	ΔG = -28.13	ΔH = -236.80	ΔS = -702.24	Tm = 64.1°C					GCAACCGUGGCCAUCAGGAGUCAAAUUCAGCUUUUGCUGAACGAGCUCUCCAACGGACAUGGUCUGAUGAACAGGGCAGAGUUCGA
TMVcg_23	ΔG = -32.94	ΔH = -278.40	ΔS = -826.05	Tm = 63.9°C					((..((((...(((((((((((...((((((....)))))).)).))).(((.......))).)))))).)).)))).........
TMVcg_24	ΔG = -38.29	ΔH = -303.10	ΔS = -891.17	Tm = 67.0°C
TMVcg_25	ΔG = -28.99	ΔH = -252.70	ΔS = -752.85	Tm = 62.5°C	hot 4				>TMVcg_7
TMVcg_26	ΔG = -31.65	ΔH = -272.80	ΔS = -811.54	Tm = 63.0°C					AGGAAAGGAUGUAAAUAAUAAUAAGUUUAGAUAUAGACCGGAGAGAUACGCCGGUCAGGAUUCGUUAAAUUAUAAAGAAGAAAAUGUCUUACAACAUCACGAGCUCGAAUCAGUA
TMVcg_27	ΔG = -34.43	ΔH = -249.90	ΔS = -725.12	Tm = 71.5°C					.......(((((.......................((((((.........))))))..................((((........))))...)))))((((.......)).)).
TMVcg_28	ΔG = -28.36	ΔH = -212.60	ΔS = -620.02	Tm = 69.7°C
TMVcg_29	ΔG = -40.42	ΔH = -326.60	ΔS = -963.08	Tm = 66.0°C					>TMVcg_8
TMVcg_30	ΔG = -28.10	ΔH = -274.90	ΔS = -830.56	Tm = 57.8°C					UGAAACUUACGAAAAGACAGCUAUUGUUCGGUUGACUGCGACUCCUUUAGAGAUCAUAUCGAGAGCAUCACCUCAUGUUUUGGUGGCGUUGACAAGGCA
TMVcg_31	ΔG = -21.60	ΔH = -190.80	ΔS = -569.41	Tm = 61.9°C					((...((.......)).))(((.((((((((((((......(((.....))).))).)))))..((..((((.........))))))....))))))).
TMVcg_32	ΔG = -31.27	ΔH = -215.80	ΔS = -621.00	Tm = 74.4°C
TMVcg_33	ΔG = -40.61	ΔH = -333.40	ΔS = -985.33	Tm = 65.2°C					>TMVcg_9
TMVcg_34	ΔG = -12.88	ΔH = -126.80	ΔS = -383.38	Tm = 57.6°C	hot5				ACUAAUAACGUGGUUGUUAAGGGUUUGAGAGAAAAGGUCAUCGCAGUGAAUGAUCCGAAUGUCGAAGGUUUCGAAGGCGUGGUUGACGAUUUCGUCGAUUCGGUCGCAGCAUU
TMVcg_35	ΔG = -25.07	ΔH = -204.90	ΔS = -605.18	Tm = 65.4°C					(((..((((......))))..)))..((((.......)).))((.(((......((((...(((.......(((((.((.......)).))))).))).)))).))).))...
TMVcg_36	ΔG = -34.18	ΔH = -244.10	ΔS = -706.44	Tm = 72.4°C
TMVcg_37	ΔG = -37.84	ΔH = -333.60	ΔS = -995.32	Tm = 62.0°C					>TMVcg_10
TMVcg_38	ΔG = -26.08	ΔH = -245.10	ΔS = -737.07	Tm = 59.4°C					GCGAAAACCGUGGCAAGUUCAUGUGCGUAUUCAAAAUUUAAGGAUUGAAGCUGGAUGGCAACCUCUGG
TMVcg_39	ΔG = -23.67	ΔH = -187.50	ΔS = -551.34	Tm = 66.9°C					.......(((.((...((.(((...(((.(((((..........))))))).).)))))..))..)))
TMVcg_40	ΔG = -34.03	ΔH = -299.80	ΔS = -894.40	Tm = 62.0°C
TMVcg_41	ΔG = -37.49	ΔH = -339.00	ΔS = -1014.67	Tm = 60.9°C					>TMVcg_11
TMVcg_42	ΔG = -52.57	ΔH = -424.40	ΔS = -1251.32	Tm = 66.0°C	MD53				AGUAACAGUGAGCGUGAUUGACAAACGGCUUGAAAACUCCAAAGAGUGCAUAAUUGGUACGUACAGAGCUGCUGCGAAAGACAAAAGGUUCCAGUUCAAGCUGGUUCCAAAUUACUUCG
TMVcg_43	ΔG = -31.07	ΔH = -252.00	ΔS = -743.50	Tm = 65.8°C					(((((..(.(((((.......)...(((((((((..(((....(.((((.......))))...).)))...(((.(((..........))))))))))))))))))))...)))))...
TMVcg_44	ΔG = -19.55	ΔH = -194.50	ΔS = -588.76	Tm = 57.2°C
TMVcg_45	ΔG = -32.10	ΔH = -276.70	ΔS = -823.15	Tm = 63.0°C	hot1				>TMVcg_12
TMVcg_46	ΔG = -20.55	ΔH = -225.10	ΔS = -688.37	Tm = 53.9°C					UCUGUUAAGGAUUCUGAGUCCCUGUGUGAUAUAGAUUUACUAGUUAAUGUGCCAUUAGAUAAGUAUAGAUAUGUGGGUGUUUUAGGUGUUGUUUUUACCGGUGAGUG
TMVcg_47	ΔG = -18.86	ΔH = -178.00	ΔS = -535.55	Tm = 59.2°C					.(((.(((((((.(((((.(((...((((.......)))).......(((((..........))))).......)))...))))).....))))))).)))......
									>TMVcg_13
									UUCUGCGGUCGAUACGUCAUUCACCAUGACAGAGGAGCAAUUGUAUAUUAUGAUCCGCUUAAGUUGAUAUCUAAAUUAGGUUGUAAACAUAUUAGAGAUGAAGUUCACUUAGAAGAGUUGCGUAGAU
									.((((((..((((.(((((.......))))((.(((.((...........)).))).))((((.(((.(((.......)))......(((.......)))....)))))))...).)))))))))).
									>TMVcg_14
									AGUGAUCAAGGCGGCCUUCUGCGGUGACGACAGUUUGAUAUAUAUUCCGAAAGGUUUGGACCUGCCGGAUAUUCAAGCUGGAGCCAAC
									.((.......((((....))))(((..(..((((((((.((....((((..((((....))))..)))).))))))))))).))).))
Loop Free-Energy Decomposition									>TMVcg_15
TMVcg_1 , structure 1									CUCUUAAAGACUACACGGCUGGAAUUAAAACAUGCUUGUGGUAUCAAAGGAAAAGCGGUGACGUAACUACCUU
ΔG = -37.65 kcal/mol ΔH = -267.30 kcal/mol ΔS = -772.84 e.u. Tm = 72.7°C									(.(((...(((((((..((((.........)).)).))))))..).))))......((((.......))))..
Structural element	δδG	Information							>TMVcg_16
External loop	-2.72	13 ss bases & 3 closing helices							ACUAUAGUCUAUCAUUCGAAGAAGAUCAAUGCGAUUUUUGGUCCUAUGUUCUCAGAAUUGACGAGGAUGCUUCUUGAAA
Stack	-2.76	External closing pair is G84-C101							..............((((.(((((..(((........)))(((((..(((.........))).))))).))))))))).
Helix	-2.76	2 base pairs
Interior loop	+0.77	External closing pair is A85-T100							>TMVcg_17
Stack	-0.93	External closing pair is T87-G98							UGUCACAAUCGCACUUAGCAGGUUUGAGAACUGUUGCCUAACAGUAUCUCUUGCAGCCUGAGUUUGAUACGAUUGCGACA
Stack	-1.10	External closing pair is A88-T97							((((.((((((.((((.((..((..((((.(((((....)))))..))))..)).))..))))......)))))).))))
Stack	-1.39	External closing pair is T89-A96
Helix	-3.43	4 base pairs							>TMVcg_18
Hairpin loop	+3.75	Closing pair is A90-T95							CUUGACGGGAACGAUUGAUAUAGAGGACACUGCGUCGUUAGUGGUUGAGAAGUUUUGGGAUGCGUAUGUGGUGAAGGAAU
Stack	-2.44	External closing pair is G40-C83							(((..((....))..............(((((((((((.(((.........))).......))).)))))))))))....
Stack	-2.76	External closing pair is T41-A82
Helix	-5.20	3 base pairs							>TMVcg_19
Interior loop	-0.06	External closing pair is C42-G81							CGUCCCAACGCCUAAGUCUGGAGAUUGGCGAGACAUGCAGUUCUACUAUGACACUCUUCUUCCUGGUAACAGUACUAUUCUUAACGAAUUUGAUGCUG
Stack	-3.85	External closing pair is G44-C76							.(((....((((..((((....)))))))).))).........(((((.((.........)).))))).((((.(.((((.....))))..)..))))
Stack	-2.35	External closing pair is C45-G75
Helix	-6.21	3 base pairs							>TMVcg_20
Interior loop	+0.77	External closing pair is T46-G74							UGGUGAAUGUGAUUUCCGAAAUGGAGAAACUAUCCAACUUUAUCCUUGACAUGUACAAGGUUGAGUCGGGGA
Stack	-3.85	External closing pair is G48-C72							............(((((((..((((.......)))).(((...(((((.......)))))..))))))))))
Stack	-1.23	External closing pair is C49-G71
Stack	-0.53	External closing pair is G50-T70							>TMVcg_21
Stack	-1.20	External closing pair is G51-T69							GUGUUGCAUUAGCUACUUCGGAAGCCGAUGGACGCGACUCUUCUUCAGUUUCGAUGAUCCUAUUUCUAGUAUCAAAGGACUUCAUAAGAGACUCGUACAACGGUUUUAGAACUGCUGAAUUAAUAAACAC
Stack	-1.10	External closing pair is A52-T68							(((((((....))...(((.(((((((.((.(((.(.(((((.(..((((.(..((((.(((....))).))))..)))))..).))))).).))).)).))))))).)))..............)))))
Stack	-1.20	External closing pair is T53-A67
Helix	-9.12	7 base pairs							>TMVcg_22
Bulge loop	+2.17	External closing pair is T54-G66							UUAAACCCAAUAACUUUACCGUUAGAGGGAAAGAUUCUCACCUUUACACAGGCCGAUAAGUUCGAGUUGUUGGAUAAAGGCUACAAGGAUGUGAAUACGGUC
Stack	-2.16	External closing pair is C56-G65							......(((((((((...((((((((((((.......)).)))))).)).)).(((.....)))))))))))).....((((.((......)).....))))
Helix	-2.16	2 base pairs
Hairpin loop	+2.62	Closing pair is A57-T64							>TMVcg_23
Stack	-1.39	External closing pair is T5-A33							GAAAAGGAGGACAGGAGGGUCACGCUUAGGUGUCCGGCGGAUGUUACAUUCUUCUUGAACAAGAAGUAUGAUGGUGCGGUACUGUGUACAAGUUCCGUGGAGA
Stack	-1.95	External closing pair is A6-T32							.........(((......))).(((....)))((((.((((.....(((.((((((....)))))).)))...((((........))))....))))))))..
Stack	-2.76	External closing pair is G7-C31
Stack	-1.10	External closing pair is A8-T30							>TMVcg_24
Stack	-2.16	External closing pair is T9-A29							GUUUAUCGACGAAGGAUUAAUGUUACACACAGGUUGUGUUAACUUUUUAACGUUACUGUCUCAUUGCGAGGUGGCCUACGUUUAUGGUGAUACACAACAGAUCCCCUUC
Stack	-1.56	External closing pair is G10-C28							(((....)))(((((.....((.......)).(((((((..(((.(..(((((..(((((((.....)))))))...))))).).)))...)))))))......)))))
Stack	-2.42	External closing pair is G11-T27
Stack	-1.95	External closing pair is C12-G26							>TMVcg_25
Stack	-2.76	External closing pair is T13-A25							GUUCAAGCUGGUUCCAAAUUACUUCGUGUCUGUUGCAGAUGCCAAGCGAAAACCGUGGCAAGUUCAUGUGCGUAUUCAAAAUUUAAGGAUUGAAGCUGGAUGGC
Stack	-1.95	External closing pair is C14-G24							......(((...((((........(((((.((..((...(((((.(.......).))))).)).)).)))))..(((((..........)))))..)))).)))
Helix	-20.01	11 base pairs
Hairpin loop	+3.94	Closing pair is T15-A23							>TMVcg_26
									GGAUGAAGGAAAACCUGUCUGCGAUGAGACAUGGUUUAGAUUGGCGGUUUCUAGCGAUUCACUAGUGUACUCUGAUAUGGGAAAACUCAAGACGUUAACGGCAUGUUGCAGAG
									((.((((...((((((((((......))))).)))))......((........))..))))))......(((((...((((....)))).(.((....)).)......)))))
TMVcg_1 , structure 2
ΔG = -37.65 kcal/mol ΔH = -283.30 kcal/mol ΔS = -826.69 e.u. Tm = 69.5°C									>TMVcg_27
									AGAGAAGUCAGGUGUGUGGGAUGUGCGAAGAGGACGUUGGUUACUAAAACCUAACGCGAAAUGUCACGCUUGGGGUGUUGCGGAAGAUGCUAACCAUAAGUUA
Structural element	δδG	Information							........((((((((.(.......)........(((((((.......))).))))........)))))))).(((...((.......))..)))........
External loop	-2.74	6 ss bases & 2 closing helices
Stack	-2.76	External closing pair is G84-C101							>TMVcg_28
Helix	-2.76	2 base pairs							UUGAGUUUGAGUAACAACGCACCUUUCCCAUGUGUGAACAAUCUCAAGGAAGGUUUGGUUCCGGCGUAUGGGGUGUGUCCGACUGGUGGU
Interior loop	+0.77	External closing pair is A85-T100							....((.......)).(((((((....(((((((((((((((((......)))))..))))..)))))))))))))))((.......)).
Stack	-0.93	External closing pair is T87-G98
Stack	-1.10	External closing pair is A88-T97							>TMVcg_29
Stack	-1.39	External closing pair is T89-A96							UGGCUUAAGGACUCUUGAGUUAGAGUAUCUCAUGAUGCAAGUUCCGUUCGGUUCUCUUACGUACGACAUAGGUGGUAACUUCGCCGCGCACCUUUUUAAGGGACGCGAUUACGUUCACUGCU
Helix	-3.43	4 base pairs							.(((....((((((.((((.........))))....)..)))))(((.((.........)).))).....(((((......((.(((((.((.......))).))))....)).))))))))
Hairpin loop	+3.75	Closing pair is A90-T95
Stack	-2.76	External closing pair is T3-A82							>TMVcg_30
Stack	-2.35	External closing pair is C4-G81							AUGUGGCAGCGAAGGUGGUGGUGGCGAUCAUGAAUAGCGAGUUGACGUUACCGUUCAAGAAACCUACAGAGGAGGAAAUUGCUGAGGCGCUU
Helix	-5.11	3 base pairs							..(((.((((((...(((.(((((((.(((............))))))))))..))).....(((.......)))...))))))...)))..
Multi-loop	+2.54	External closing pair is T5-G80
		2 ss bases & 3 closing helices							>TMVcg_31
Stack	-2.44	External closing pair is A33-T79							AUACUAUAACGCGUUAUCCGAGCUGUCUGUGCUCGAAAAUCUCGACUCAUUUGAUCUGGAUGGUUUUAAGGAAUUAUGUCAAAA
Stack	-2.35	External closing pair is C34-G78							..((..............(((((.......)))))....(((.(((.((((.......)))))))....))).....)).....
Stack	-1.23	External closing pair is T35-G77
Stack	-2.42	External closing pair is G36-C76							>TMVcg_32
Stack	-1.56	External closing pair is T37-G75							AGAGUUAUACUGCACUUUUACCGACAGGUUGGUGCUUCAGUAUAAGAUGGCAGAGGAGUUUAAGUCGUGUGAUCUGUCAAAA
Stack	-2.25	External closing pair is C38-G74							....((((((((((((...(((....))).)))))...)))))))..(((((((.((.......))......)))))))...
Stack	-3.29	External closing pair is G39-C73
Helix	-15.54	8 base pairs							>TMVcg_33
Bulge loop	-0.12	External closing pair is G40-C72							ACUACCAAAGAAUUGAUUUGGACAAGUCUCUGCGAUGCCCUGAAGGGGGUAAUACCCUCGGUCAAAGAGACGCUUGCGCGUGGUGGUUUCGUUAAACUUGCUGAAGAGAG
Stack	-2.16	External closing pair is C42-G71							(((.(((((.......)))))...)))((((((((.(((.(((.(((((.....)))))..))).....((((....))))...))).))))....(((....)))))))
Stack	-0.63	External closing pair is A43-T70
Helix	-2.79	3 base pairs							>TMVcg_34
Interior loop	+2.02	External closing pair is G44-T69							CAAUAAUUACGCAGAGAACCCUCAUUUCGUCCAUUGUGAUCGACCUUUUCAACAGUGCAAGCUAA
Stack	-2.42	External closing pair is G48-T64							..........((.(((....)))........((((((((.........)).))))))...))...
Stack	-1.23	External closing pair is C49-G63
Stack	-0.53	External closing pair is G50-T62							>TMVcg_35
Stack	-1.20	External closing pair is G51-T61							UUACGCAAAUGUACUUUCUUUCGUCGAGUCUAUUAGAUCUAGAGUCAUAAUUAACGGUGUCACUGCCAGGUCGGAAUGGGAUACCGAC
Helix	-5.38	5 base pairs							..(((.(((.........)))))).((.((((.......)))).))........(((((((.((.((.....))...)))))))))..
Hairpin loop	+3.89	Closing pair is A52-T60
Stack	-2.76	External closing pair is G7-C31							>TMVcg_36
Stack	-1.10	External closing pair is A8-T30							ACGCAUCCAUUACAACUGGAAGGAUGUCGAGAAGGGAAGUUUUGGUAAACAAGGAUUUUGUUUACACGGUCCUUAACCAUAUUAAAACUUAUCAAGCU
Stack	-2.16	External closing pair is T9-A29							.(((((((.((.......)).))))).))((..((.(((((((.(((((((.......)))))))..((.......)).....))))))).))...))
Stack	-1.56	External closing pair is G10-C28
Stack	-2.42	External closing pair is G11-T27							>TMVcg_37
Stack	-1.95	External closing pair is C12-G26							GUGUUUAUUAAUUCAGCAGUUCUAAAACCGUUGUACGAGUCUCUUAUGAAGUCCUUUGAUACUAGAAAUAGGAUCAUCGAAACUGAAGAAGAGUCGCGUCCAUCGGCUUCCGAAGUAGCUAAUGCAACAC
Stack	-2.76	External closing pair is T13-A25							(((((........((((.(((....))).))))....(((..(((..((((((((........)).....((((...(((..((.......))))).))))...))))))..)))..))).....)))))
Stack	-1.95	External closing pair is C14-G24
Helix	-16.66	9 base pairs							>TMVcg_38
Hairpin loop	+3.94	Closing pair is T15-A23							GCGAGUCAACGUUACGUGUACCAUAAGGAGUUUUUAGUUACGAGAGUUAAUACGUGGUAUUGUAAGUUUACUAGAGUCGACACUUUUACUCUUUUCCGUG
									((((((.(((.(((((.((((((......((..(((((.......))))).)).)))))))))))))).)))(((((..........)))))....))).
TMVcg_1 , structure 3									>TMVcg_39
ΔG = -37.40 kcal/mol ΔH = -259.00 kcal/mol ΔS = -745.75 e.u. Tm = 74.2°C									UAUCGGAGCUACAUUCCAGCGUGCUGGCGACAAAUUGAACUUCUUCUUCCACAACGAAAGCACACUCAAUUACACCCAUAGUUUUAGUAAUAUAAUUAA
									(((.((.(((.......)))(((((..((.....(.(((.......))).)...))..)))))...........)).)))...................
Structural element	δδG	Information
External loop	-4.96	23 ss bases & 3 closing helices							>TMVcg_40
Stack	-2.42	External closing pair is G86-C93							CUUACGCUAUAGCGCUUCAUAGUAUAUAUGAUAUUCCUGUUGAUGAGUUCGGUGCUGCAUUGCUUAGGAAGAAUGUCAAGAUUUGUUACGCGGCCUUCCAUUUCCAUGAGAAUAUGCUUC
Helix	-2.42	2 base pairs							..........((((((((((.......)))).....((.......))...))))))((((..(((.(((.(((.(((..(........)..))).)))....)))..)))...))))...
Hairpin loop	+3.24	Closing pair is T87-G92
Stack	-2.44	External closing pair is G40-C83							>TMVcg_41
Stack	-2.76	External closing pair is T41-A82							GGAGGCGAUCUUCAGUUACAUUUCCCGCCUAGAUAGGCAGAGACGUCCGGUCCCCGAAUACCAGAGAGCGGCGUUCAAUAAUUACGCAGAGAACCCUCAUUUCGUCCAUUGUGAUCGACCUUUUCAAC
Helix	-5.20	3 base pairs							((((((((((..((((......((..((((....)))).))((((...(((........))).(((.((.((((.........))))...)..).)))....)))).)))).))))).))))).....
Interior loop	-0.06	External closing pair is C42-G81
Stack	-3.85	External closing pair is G44-C76							>TMVcg_42
Stack	-2.35	External closing pair is C45-G75							CGCCUACGCAGAUUGAAGAGUUUUUCUCUGAUCUAGAUUCGUCACAAGCUAUGGAAAUCUUGGAGCUUGACAUUUCAAAGUAUGACAAGUCUCAAAACGAGUUUCAUUGCGCUGUGGAGUACAAAAUAUGGGAAAAG
Helix	-6.21	3 base pairs							..((((((.(((((...(((.....))).))))).....)))((((.((.(((((...(((.(((((((.(((........))).)))).))).....))).))))).))..)))).............))).....
Interior loop	+0.77	External closing pair is T46-G74
Stack	-3.85	External closing pair is G48-C72							>TMVcg_43
Stack	-1.23	External closing pair is C49-G71							CGACGCGUUUAUGAUAAUGCUGUUGAAGAGCUGAAUGCACGCUCGAGACGCCCUAAGGUCCAUUUCUCCAAGUCAGUGUCUACGGAACAGACGCUAC
Stack	-0.53	External closing pair is G50-T70							(((((((((......))))).))))..((((.........))))((((.(((....)).)....))))...((..((((((.......)))))).))
Stack	-1.20	External closing pair is G51-T69
Stack	-1.10	External closing pair is A52-T68							>TMVcg_44
Stack	-1.20	External closing pair is T53-A67							AACAACAAAACAAAUACAAACAACAACAACAUGGCACAAUUUCAACAAACAGUAAACAUGCAGACGUUGCAGGCUGCCGCAGGGCGCAACAGCC
Helix	-9.12	7 base pairs							..((((..............((.........))(((...((((........).)))..)))....))))..(((((..((.....))..)))))
Bulge loop	+2.17	External closing pair is T54-G66
Stack	-2.16	External closing pair is C56-G65							>TMVcg_45
Helix	-2.16	2 base pairs							AGCUGAAUGCACGCUCGAGACGCCCUAAGGUCCAUUUCUCCAAGUCAGUGUCUACGGAACAGACGCUACUAGCUUCAAACGCUUAUCCGGAGUUUGAGAUUUCUUUC
Hairpin loop	+2.62	Closing pair is A57-T64							.((.....))...((((((((........))).....((((.(((..((((((.......)))))).)))(((.......))).....)))).))))).........
Stack	-1.39	External closing pair is T5-A33
Stack	-1.95	External closing pair is A6-T32							>TMVcg_46
Stack	-2.76	External closing pair is G7-C31							GAUGAUCAUUCGAAGAGCGAACCAAGCAGGCAUUAUAAGAGCUGACAAGGAUAACGUAAGGACAGUCGAUUCCUUCUUGAUGCACCCUCCAAAG
Stack	-1.10	External closing pair is A8-T30							((.......))((.(.(((...(((((((.(.......)..)))..(((((...((..........))..))))))))).))).)..)).....
Stack	-2.16	External closing pair is T9-A29
Stack	-1.56	External closing pair is G10-C28							>TMVcg_47
Stack	-2.42	External closing pair is G11-T27							GUCCAUUAGCGAUGACCUUUUUCCUUGUUACAAAGUUGAGUCAUGUUCAGGACGAAAUCGUCCUCAAAAAG
Stack	-1.95	External closing pair is C12-G26							(((..........)))((((((..............(((.......)))(((((....)))))..))))))
Stack	-2.76	External closing pair is T13-A25
Stack	-1.95	External closing pair is C14-G24
Helix	-20.01	11 base pairs
Hairpin loop	+3.94	Closing pair is T15-A23
TMVcg_1 , structure 4
ΔG = -36.67 kcal/mol ΔH = -296.60 kcal/mol ΔS = -874.74 e.u. Tm = 65.9°C
Structural element	δδG	Information
External loop	-1.49	7 ss bases & 2 closing helices
Stack	-2.16	External closing pair is T35-A102
Helix	-2.16	2 base pairs
Bulge loop	+1.30	External closing pair is G36-C101
Stack	-2.76	External closing pair is T37-A99
Stack	-1.23	External closing pair is C38-G98
Helix	-3.99	3 base pairs
Multi-loop	+2.10	External closing pair is G39-T97
		5 ss bases & 3 closing helices
Stack	-2.42	External closing pair is G86-C93
Helix	-2.42	2 base pairs
Hairpin loop	+3.24	Closing pair is T87-G92
Stack	-2.44	External closing pair is G40-C83
Stack	-2.76	External closing pair is T41-A82
Helix	-5.20	3 base pairs
Interior loop	-0.06	External closing pair is C42-G81
Stack	-3.85	External closing pair is G44-C76
Stack	-2.35	External closing pair is C45-G75
Helix	-6.21	3 base pairs
Interior loop	+0.77	External closing pair is T46-G74
Stack	-3.85	External closing pair is G48-C72
Stack	-1.23	External closing pair is C49-G71
Stack	-0.53	External closing pair is G50-T70
Stack	-1.20	External closing pair is G51-T69
Stack	-1.10	External closing pair is A52-T68
Stack	-1.20	External closing pair is T53-A67
Helix	-9.12	7 base pairs
Bulge loop	+2.17	External closing pair is T54-G66
Stack	-2.16	External closing pair is C56-G65
Helix	-2.16	2 base pairs
Hairpin loop	+2.62	Closing pair is A57-T64
Stack	-1.39	External closing pair is T5-A33
Stack	-1.95	External closing pair is A6-T32
Stack	-2.76	External closing pair is G7-C31
Stack	-1.10	External closing pair is A8-T30
Stack	-2.16	External closing pair is T9-A29
Stack	-1.56	External closing pair is G10-C28
Stack	-2.42	External closing pair is G11-T27
Stack	-1.95	External closing pair is C12-G26
Stack	-2.76	External closing pair is T13-A25
Stack	-1.95	External closing pair is C14-G24
Helix	-20.01	11 base pairs
Hairpin loop	+3.94	Closing pair is T15-A23
TMVcg_2 , structure 1
ΔG = -32.58 kcal/mol ΔH = -276.60 kcal/mol ΔS = -821.20 e.u. Tm = 63.7°C
Structural element	δδG	Information
External loop	-4.99	6 ss bases & 3 closing helices
Stack	-2.76	External closing pair is G38-C101
Stack	-1.14	External closing pair is A39-T100
Stack	-0.63	External closing pair is A40-T99
Helix	-4.53	4 base pairs
Interior loop	+2.08	External closing pair is G41-T98
Stack	-0.93	External closing pair is T46-A93
Stack	-2.35	External closing pair is G47-T92
Stack	-3.85	External closing pair is G48-C91
Stack	-1.95	External closing pair is C49-G90
Helix	-9.09	5 base pairs
Interior loop	+0.77	External closing pair is T50-A89
Stack	-1.23	External closing pair is T52-G87
Stack	-3.85	External closing pair is G53-C86
Stack	-1.95	External closing pair is C54-G85
Helix	-7.03	4 base pairs
Interior loop	+3.71	External closing pair is T55-A84
Stack	-2.76	External closing pair is T60-A82
Stack	-2.35	External closing pair is C61-G81
Helix	-5.11	3 base pairs
Interior loop	+0.89	External closing pair is T62-G80
Stack	-2.76	External closing pair is G65-C77
Stack	-0.63	External closing pair is A66-T76
Stack	-2.35	External closing pair is G67-T75
Stack	-2.76	External closing pair is G68-C74
Helix	-8.50	5 base pairs
Hairpin loop	+3.93	Closing pair is A69-T73
Stack	-2.16	External closing pair is T27-A36
Helix	-2.16	2 base pairs
Hairpin loop	+2.00	Closing pair is G28-C35
Stack	-2.44	External closing pair is G2-C23
Helix	-2.44	2 base pairs
Bulge loop	+2.97	External closing pair is T3-A22
Stack	-2.76	External closing pair is T4-A19
Stack	-2.35	External closing pair is C5-G18
Stack	-0.93	External closing pair is T6-G17
Stack	-1.10	External closing pair is A7-T16
Stack	-1.39	External closing pair is T8-A15
Helix	-8.54	6 base pairs
Hairpin loop	+3.49	Closing pair is A9-T14
TMVcg_2 , structure 2
ΔG = -32.32 kcal/mol ΔH = -277.30 kcal/mol ΔS = -824.43 e.u. Tm = 63.2°C
Structural element	δδG	Information
External loop	-4.03	7 ss bases & 3 closing helices
Stack	-1.95	External closing pair is A37-T102
Stack	-2.76	External closing pair is G38-C101
Stack	-1.14	External closing pair is A39-T100
Stack	-0.63	External closing pair is A40-T99
Helix	-6.48	5 base pairs
Interior loop	+2.08	External closing pair is G41-T98
Stack	-0.93	External closing pair is T46-A93
Stack	-2.35	External closing pair is G47-T92
Stack	-3.85	External closing pair is G48-C91
Stack	-1.95	External closing pair is C49-G90
Helix	-9.09	5 base pairs
Interior loop	+0.77	External closing pair is T50-A89
Stack	-1.23	External closing pair is T52-G87
Stack	-3.85	External closing pair is G53-C86
Stack	-1.95	External closing pair is C54-G85
Helix	-7.03	4 base pairs
Interior loop	+3.71	External closing pair is T55-A84
Stack	-2.76	External closing pair is T60-A82
Stack	-2.35	External closing pair is C61-G81
Helix	-5.11	3 base pairs
Interior loop	+0.89	External closing pair is T62-G80
Stack	-2.76	External closing pair is G65-C77
Stack	-0.63	External closing pair is A66-T76
Stack	-2.35	External closing pair is G67-T75
Stack	-2.76	External closing pair is G68-C74
Helix	-8.50	5 base pairs
Hairpin loop	+3.93	Closing pair is A69-T73
Stack	-2.42	External closing pair is G24-T33
Helix	-2.42	2 base pairs
Hairpin loop	+2.73	Closing pair is C25-G32
Stack	-2.44	External closing pair is G2-C20
Helix	-2.44	2 base pairs
Bulge loop	+0.98	External closing pair is T3-A19
Stack	-2.35	External closing pair is C5-G18
Stack	-0.93	External closing pair is T6-G17
Stack	-1.10	External closing pair is A7-T16
Stack	-1.39	External closing pair is T8-A15
Helix	-5.78	5 base pairs
Hairpin loop	+3.49	Closing pair is A9-T14
TMVcg_2 , structure 3
ΔG = -32.21 kcal/mol ΔH = -299.90 kcal/mol ΔS = -900.86 e.u. Tm = 59.8°C
Structural element	δδG	Information
External loop	-5.65	11 ss bases & 5 closing helices
Stack	-2.76	External closing pair is G95-C101
Helix	-2.76	2 base pairs
Hairpin loop	+3.93	Closing pair is A96-T100
Stack	-1.95	External closing pair is A84-T92
Stack	-3.85	External closing pair is G85-C91
Helix	-5.80	3 base pairs
Hairpin loop	+3.93	Closing pair is C86-G90
Stack	-2.76	External closing pair is T60-A82
Stack	-2.35	External closing pair is C61-G81
Helix	-5.11	3 base pairs
Interior loop	+0.89	External closing pair is T62-G80
Stack	-2.76	External closing pair is G65-C77
Stack	-0.63	External closing pair is A66-T76
Stack	-2.35	External closing pair is G67-T75
Stack	-2.76	External closing pair is G68-C74
Helix	-8.50	5 base pairs
Hairpin loop	+3.93	Closing pair is A69-T73
Stack	-2.76	External closing pair is G21-C56
Helix	-2.76	2 base pairs
Bulge loop	+1.79	External closing pair is A22-T55
Stack	-3.85	External closing pair is G24-C54
Stack	-2.16	External closing pair is C25-G53
Stack	-1.10	External closing pair is A26-T52
Stack	-0.93	External closing pair is T27-A51
Stack	-2.35	External closing pair is G28-T50
Helix	-10.41	6 base pairs
Interior loop	+2.03	External closing pair is G29-C49
Stack	-2.16	External closing pair is C35-G47
Stack	-1.14	External closing pair is A36-T46
Stack	-1.95	External closing pair is A37-T45
Helix	-5.25	4 base pairs
Hairpin loop	+2.60	Closing pair is G38-C44
Stack	-2.76	External closing pair is T4-A19
Stack	-2.35	External closing pair is C5-G18
Stack	-0.93	External closing pair is T6-G17
Stack	-1.10	External closing pair is A7-T16
Stack	-1.39	External closing pair is T8-A15
Helix	-8.54	6 base pairs
Hairpin loop	+3.49	Closing pair is A9-T14
TMVcg_3 , structure 1
ΔG = -20.49 kcal/mol ΔH = -198.50 kcal/mol ΔS = -599.06 e.u. Tm = 58.2°C
Structural element	δδG	Information
External loop	-4.24	8 ss bases & 2 closing helices
Stack	-1.56	External closing pair is G39-C79
Stack	-2.42	External closing pair is G40-T78
Stack	-3.29	External closing pair is C41-G77
Helix	-7.27	4 base pairs
Multi-loop	+2.59	External closing pair is C42-G76
		6 ss bases & 3 closing helices
Stack	-1.95	External closing pair is A56-T73
Stack	-2.76	External closing pair is G57-C72
Stack	-1.14	External closing pair is A58-T71
Stack	-0.63	External closing pair is A59-T70
Stack	-1.13	External closing pair is G60-T69
Stack	-1.39	External closing pair is T61-A68
Helix	-9.00	7 base pairs
Hairpin loop	+3.92	Closing pair is A62-T67
Stack	-0.53	External closing pair is T46-G54
Helix	-0.53	2 base pairs
Hairpin loop	+2.02	Closing pair is T47-G53
Stack	-2.76	External closing pair is G1-C36
Helix	-2.76	2 base pairs
Interior loop	+0.77	External closing pair is A2-T35
Stack	-1.10	External closing pair is A4-T33
Stack	-1.14	External closing pair is T5-A32
Stack	-2.76	External closing pair is T6-A31
Helix	-5.00	4 base pairs
Interior loop	+0.63	External closing pair is C7-G30
Stack	-2.42	External closing pair is G10-T28
Helix	-2.42	2 base pairs
Interior loop	+0.44	External closing pair is C11-G27
Stack	-1.20	External closing pair is G14-T24
Stack	-1.95	External closing pair is A15-T23
Helix	-3.15	3 base pairs
Hairpin loop	+3.51	Closing pair is G16-C22
TMVcg_3 , structure 2
ΔG = -19.88 kcal/mol ΔH = -216.10 kcal/mol ΔS = -660.34 e.u. Tm = 54.1°C
Structural element	δδG	Information
External loop	-5.21	9 ss bases & 3 closing helices
Stack	-2.44	External closing pair is G48-C84
Helix	-2.44	2 base pairs
Interior loop	+0.51	External closing pair is T49-A83
Stack	-1.56	External closing pair is G53-C79
Helix	-1.56	2 base pairs
Interior loop	+0.83	External closing pair is G54-T78
Stack	-1.95	External closing pair is A56-T73
Stack	-2.76	External closing pair is G57-C72
Stack	-1.14	External closing pair is A58-T71
Stack	-0.63	External closing pair is A59-T70
Stack	-1.13	External closing pair is G60-T69
Stack	-1.39	External closing pair is T61-A68
Helix	-9.00	7 base pairs
Hairpin loop	+3.92	Closing pair is A62-T67
Stack	-3.85	External closing pair is G10-C41
Stack	-2.35	External closing pair is C11-G40
Helix	-6.21	3 base pairs
Interior loop	+0.96	External closing pair is T12-G39
Stack	-2.76	External closing pair is G14-C36
Helix	-2.76	2 base pairs
Interior loop	+2.35	External closing pair is A15-T35
Stack	-3.29	External closing pair is C17-G30
Stack	-2.16	External closing pair is C18-G29
Helix	-5.45	3 base pairs
Hairpin loop	+3.01	Closing pair is A19-T28
Stack	-2.76	External closing pair is G1-C7
Helix	-2.76	2 base pairs
Hairpin loop	+3.93	Closing pair is A2-T6
TMVcg_4 , structure 1
ΔG = -31.26 kcal/mol ΔH = -238.30 kcal/mol ΔS = -696.75 e.u. Tm = 68.9°C
Structural element	δδG	Information
External loop	-3.81	18 ss bases & 3 closing helices
Stack	-2.44	External closing pair is A89-T97
Stack	-3.29	External closing pair is C90-G96
Helix	-5.73	3 base pairs
Hairpin loop	+3.93	Closing pair is C91-G95
Stack	-2.76	External closing pair is G70-C84
Stack	-1.95	External closing pair is A71-T83
Stack	-3.29	External closing pair is G72-C82
Helix	-8.00	4 base pairs
Hairpin loop	+3.88	Closing pair is G73-C81
Stack	-2.44	External closing pair is G4-C60
Stack	-1.14	External closing pair is T5-A59
Stack	-1.39	External closing pair is T6-A58
Stack	-1.10	External closing pair is A7-T57
Stack	-1.14	External closing pair is T8-A56
Stack	-1.20	External closing pair is T9-A55
Stack	-1.56	External closing pair is T10-G54
Stack	-3.29	External closing pair is C11-G53
Helix	-13.27	9 base pairs
Interior loop	+3.45	External closing pair is C12-G52
Stack	-1.95	External closing pair is C21-G50
Stack	-2.16	External closing pair is T22-A49
Stack	-2.44	External closing pair is G23-C48
Helix	-6.55	4 base pairs
Bulge loop	+2.34	External closing pair is T24-A47
Stack	-1.14	External closing pair is A26-T46
Helix	-1.14	2 base pairs
Interior loop	+0.77	External closing pair is A27-T45
Stack	-1.13	External closing pair is G29-T43
Stack	-1.39	External closing pair is T30-A42
Stack	-2.44	External closing pair is A31-T41
Stack	-2.25	External closing pair is C32-G40
Stack	-3.85	External closing pair is G33-C39
Helix	-11.06	6 base pairs
Hairpin loop	+3.93	Closing pair is C34-G38
TMVcg_4 , structure 2
ΔG = -30.95 kcal/mol ΔH = -256.10 kcal/mol ΔS = -757.70 e.u. Tm = 64.8°C
Structural element	δδG	Information
External loop	-3.52	10 ss bases & 3 closing helices
Stack	-2.44	External closing pair is A89-T97
Stack	-3.29	External closing pair is C90-G96
Helix	-5.73	3 base pairs
Hairpin loop	+3.93	Closing pair is C91-G95
Stack	-1.95	External closing pair is A65-T87
Helix	-1.95	2 base pairs
Interior loop	+1.97	External closing pair is G66-C86
Stack	-2.76	External closing pair is G70-C84
Stack	-1.95	External closing pair is A71-T83
Stack	-3.29	External closing pair is G72-C82
Helix	-8.00	4 base pairs
Hairpin loop	+3.88	Closing pair is G73-C81
Stack	-2.44	External closing pair is G4-C60
Stack	-1.14	External closing pair is T5-A59
Stack	-1.39	External closing pair is T6-A58
Stack	-1.10	External closing pair is A7-T57
Stack	-1.14	External closing pair is T8-A56
Stack	-1.20	External closing pair is T9-A55
Stack	-1.56	External closing pair is T10-G54
Stack	-3.29	External closing pair is C11-G53
Helix	-13.27	9 base pairs
Interior loop	+3.45	External closing pair is C12-G52
Stack	-1.95	External closing pair is C21-G50
Stack	-2.16	External closing pair is T22-A49
Stack	-2.44	External closing pair is G23-C48
Helix	-6.55	4 base pairs
Bulge loop	+2.34	External closing pair is T24-A47
Stack	-1.14	External closing pair is A26-T46
Helix	-1.14	2 base pairs
Interior loop	+0.77	External closing pair is A27-T45
Stack	-1.13	External closing pair is G29-T43
Stack	-1.39	External closing pair is T30-A42
Stack	-2.44	External closing pair is A31-T41
Stack	-2.25	External closing pair is C32-G40
Stack	-3.85	External closing pair is G33-C39
Helix	-11.06	6 base pairs
Hairpin loop	+3.93	Closing pair is C34-G38
TMVcg_4 , structure 3
ΔG = -30.93 kcal/mol ΔH = -244.10 kcal/mol ΔS = -717.38 e.u. Tm = 67.1°C
Structural element	δδG	Information
External loop	-2.47	15 ss bases & 3 closing helices
Stack	-3.29	External closing pair is C85-G96
Stack	-2.35	External closing pair is C86-G95
Helix	-5.64	3 base pairs
Hairpin loop	+2.83	Closing pair is T87-G94
Stack	-2.76	External closing pair is G70-C84
Stack	-1.95	External closing pair is A71-T83
Stack	-3.29	External closing pair is G72-C82
Helix	-8.00	4 base pairs
Hairpin loop	+3.88	Closing pair is G73-C81
Stack	-2.44	External closing pair is G4-C60
Stack	-1.14	External closing pair is T5-A59
Stack	-1.39	External closing pair is T6-A58
Stack	-1.10	External closing pair is A7-T57
Stack	-1.14	External closing pair is T8-A56
Stack	-1.20	External closing pair is T9-A55
Stack	-1.56	External closing pair is T10-G54
Stack	-3.29	External closing pair is C11-G53
Helix	-13.27	9 base pairs
Interior loop	+3.45	External closing pair is C12-G52
Stack	-1.95	External closing pair is C21-G50
Stack	-2.16	External closing pair is T22-A49
Stack	-2.44	External closing pair is G23-C48
Helix	-6.55	4 base pairs
Bulge loop	+2.34	External closing pair is T24-A47
Stack	-1.14	External closing pair is A26-T46
Helix	-1.14	2 base pairs
Interior loop	+0.77	External closing pair is A27-T45
Stack	-1.13	External closing pair is G29-T43
Stack	-1.39	External closing pair is T30-A42
Stack	-2.44	External closing pair is A31-T41
Stack	-2.25	External closing pair is C32-G40
Stack	-3.85	External closing pair is G33-C39
Helix	-11.06	6 base pairs
Hairpin loop	+3.93	Closing pair is C34-G38
TMVcg_5 , structure 1
ΔG = -43.91 kcal/mol ΔH = -316.20 kcal/mol ΔS = -916.34 e.u. Tm = 71.9°C
Structural element	δδG	Information
External loop	-7.53	29 ss bases & 5 closing helices
Stack	-1.13	External closing pair is G101-T124
Helix	-1.13	2 base pairs
Interior loop	+0.77	External closing pair is T102-A123
Stack	-2.44	External closing pair is A104-T121
Stack	-2.25	External closing pair is C105-G120
Stack	-2.44	External closing pair is G106-C119
Stack	-1.39	External closing pair is T107-A118
Stack	-1.14	External closing pair is A108-T117
Helix	-9.66	6 base pairs
Hairpin loop	+3.56	Closing pair is A109-T116
Stack	-1.95	External closing pair is C79-G99
Stack	-1.14	External closing pair is T80-A98
Stack	-1.39	External closing pair is T81-A97
Stack	-2.44	External closing pair is A82-T96
Stack	-2.25	External closing pair is C83-G95
Stack	-3.29	External closing pair is G84-C94
Helix	-12.46	7 base pairs
Bulge loop	+1.30	External closing pair is G85-C93
Hairpin loop	+0.73	Closing pair is T86-A91
Stack	-2.76	External closing pair is T52-A74
Stack	-1.95	External closing pair is C53-G73
Stack	-2.76	External closing pair is T54-A72
Stack	-1.95	External closing pair is C55-G71
Helix	-9.42	5 base pairs
Hairpin loop	+4.51	Closing pair is T56-A70
Stack	-2.42	External closing pair is G21-T46
Helix	-2.42	2 base pairs
Interior loop	-0.22	External closing pair is C22-G45
Stack	-1.13	External closing pair is G26-T43
Stack	-2.16	External closing pair is T27-A42
Stack	-3.85	External closing pair is G28-C41
Stack	-2.16	External closing pair is C29-G40
Stack	-2.44	External closing pair is A30-T39
Helix	-11.75	6 base pairs
Hairpin loop	+2.73	Closing pair is C31-G38
Stack	-3.85	External closing pair is G6-C13
Helix	-3.85	2 base pairs
Hairpin loop	+0.93	Closing pair is C7-G12
TMVcg_5 , structure 2
ΔG = -43.40 kcal/mol ΔH = -335.90 kcal/mol ΔS = -984.35 e.u. Tm = 68.1°C
Structural element	δδG	Information
External loop	-5.88	17 ss bases & 5 closing helices
Stack	-1.13	External closing pair is G101-T124
Helix	-1.13	2 base pairs
Interior loop	+0.77	External closing pair is T102-A123
Stack	-2.44	External closing pair is A104-T121
Stack	-2.25	External closing pair is C105-G120
Stack	-2.44	External closing pair is G106-C119
Stack	-1.39	External closing pair is T107-A118
Stack	-1.14	External closing pair is A108-T117
Helix	-9.66	6 base pairs
Hairpin loop	+3.56	Closing pair is A109-T116
Stack	-1.95	External closing pair is C79-G99
Stack	-1.14	External closing pair is T80-A98
Stack	-1.39	External closing pair is T81-A97
Stack	-2.44	External closing pair is A82-T96
Stack	-2.25	External closing pair is C83-G95
Stack	-3.29	External closing pair is G84-C94
Helix	-12.46	7 base pairs
Bulge loop	+1.30	External closing pair is G85-C93
Hairpin loop	+0.73	Closing pair is T86-A91
Stack	-2.76	External closing pair is T52-A74
Stack	-1.95	External closing pair is C53-G73
Stack	-2.76	External closing pair is T54-A72
Stack	-1.95	External closing pair is C55-G71
Helix	-9.42	5 base pairs
Hairpin loop	+4.51	Closing pair is T56-A70
Stack	-2.42	External closing pair is G21-T46
Helix	-2.42	2 base pairs
Interior loop	-0.22	External closing pair is C22-G45
Stack	-1.13	External closing pair is G26-T43
Stack	-2.16	External closing pair is T27-A42
Stack	-3.85	External closing pair is G28-C41
Stack	-2.16	External closing pair is C29-G40
Stack	-2.44	External closing pair is A30-T39
Helix	-11.75	6 base pairs
Hairpin loop	+2.73	Closing pair is C31-G38
Stack	-1.95	External closing pair is C1-G20
Stack	-1.39	External closing pair is T2-A19
Helix	-3.34	3 base pairs
Interior loop	+2.21	External closing pair is A3-T18
Stack	-3.85	External closing pair is G6-C13
Helix	-3.85	2 base pairs
Hairpin loop	+0.93	Closing pair is C7-G12
TMVcg_5 , structure 3
ΔG = -43.06 kcal/mol ΔH = -323.40 kcal/mol ΔS = -943.43 e.u. Tm = 69.6°C
Structural element	δδG	Information
External loop	-7.53	29 ss bases & 5 closing helices
Stack	-1.13	External closing pair is G101-T124
Helix	-1.13	2 base pairs
Interior loop	+0.77	External closing pair is T102-A123
Stack	-2.44	External closing pair is A104-T121
Stack	-2.25	External closing pair is C105-G120
Stack	-2.44	External closing pair is G106-C119
Stack	-1.39	External closing pair is T107-A118
Stack	-1.14	External closing pair is A108-T117
Helix	-9.66	6 base pairs
Hairpin loop	+3.56	Closing pair is A109-T116
Stack	-1.95	External closing pair is C79-G99
Stack	-1.14	External closing pair is T80-A98
Stack	-1.39	External closing pair is T81-A97
Stack	-2.44	External closing pair is A82-T96
Stack	-2.25	External closing pair is C83-G95
Stack	-3.29	External closing pair is G84-C94
Helix	-12.46	7 base pairs
Bulge loop	+1.30	External closing pair is G85-C93
Hairpin loop	+0.73	Closing pair is T86-A91
Stack	-2.76	External closing pair is T52-A74
Stack	-1.95	External closing pair is C53-G73
Stack	-2.76	External closing pair is T54-A72
Stack	-1.95	External closing pair is C55-G71
Helix	-9.42	5 base pairs
Bulge loop	+4.02	External closing pair is T56-A70
Stack	-1.20	External closing pair is T61-A69
Helix	-1.20	2 base pairs
Hairpin loop	+2.54	Closing pair is T62-G68
Stack	-2.42	External closing pair is G21-T46
Helix	-2.42	2 base pairs
Interior loop	-0.22	External closing pair is C22-G45
Stack	-1.13	External closing pair is G26-T43
Stack	-2.16	External closing pair is T27-A42
Stack	-3.85	External closing pair is G28-C41
Stack	-2.16	External closing pair is C29-G40
Stack	-2.44	External closing pair is A30-T39
Helix	-11.75	6 base pairs
Hairpin loop	+2.73	Closing pair is C31-G38
Stack	-3.85	External closing pair is G6-C13
Helix	-3.85	2 base pairs
Hairpin loop	+0.93	Closing pair is C7-G12
TMVcg_6 , structure 1
ΔG = -32.77 kcal/mol ΔH = -247.00 kcal/mol ΔS = -720.95 e.u. Tm = 69.5°C
Structural element	δδG	Information
External loop	-2.86	10 ss bases & 3 closing helices
Stack	-2.25	External closing pair is C42-G85
Stack	-2.76	External closing pair is G43-C84
Stack	-0.63	External closing pair is A44-T83
Stack	-2.42	External closing pair is G45-T82
Stack	-1.95	External closing pair is C46-G81
Stack	-2.76	External closing pair is T47-A80
Stack	-1.95	External closing pair is C48-G79
Helix	-14.72	8 base pairs
Bulge loop	+0.98	External closing pair is T49-A78
Stack	-3.29	External closing pair is C50-G76
Helix	-3.29	2 base pairs
Interior loop	+3.09	External closing pair is C51-G75
Stack	-1.23	External closing pair is C54-G66
Stack	-2.35	External closing pair is G55-T65
Stack	-2.76	External closing pair is G56-C64
Stack	-2.44	External closing pair is A57-T63
Helix	-8.78	5 base pairs
Hairpin loop	+3.93	Closing pair is C58-G62
Stack	-1.14	External closing pair is T26-A41
Stack	-2.76	External closing pair is T27-A40
Stack	-2.16	External closing pair is C28-G39
Stack	-1.95	External closing pair is A29-T38
Stack	-3.85	External closing pair is G30-C37
Helix	-11.86	6 base pairs
Hairpin loop	+3.18	Closing pair is C31-G36
Stack	-2.16	External closing pair is T8-A23
Stack	-1.56	External closing pair is G9-C22
Stack	-2.42	External closing pair is G10-T21
Helix	-6.15	4 base pairs
Hairpin loop	+3.71	Closing pair is C11-G20
TMVcg_6 , structure 2
ΔG = -32.53 kcal/mol ΔH = -266.30 kcal/mol ΔS = -786.71 e.u. Tm = 65.3°C
Structural element	δδG	Information
External loop	-4.65	10 ss bases & 4 closing helices
Stack	-2.25	External closing pair is C42-G85
Stack	-2.76	External closing pair is G43-C84
Stack	-0.63	External closing pair is A44-T83
Stack	-2.42	External closing pair is G45-T82
Stack	-1.95	External closing pair is C46-G81
Stack	-2.76	External closing pair is T47-A80
Stack	-1.95	External closing pair is C48-G79
Helix	-14.72	8 base pairs
Bulge loop	+0.98	External closing pair is T49-A78
Stack	-3.29	External closing pair is C50-G76
Helix	-3.29	2 base pairs
Interior loop	+3.09	External closing pair is C51-G75
Stack	-1.23	External closing pair is C54-G66
Stack	-2.35	External closing pair is G55-T65
Stack	-2.76	External closing pair is G56-C64
Stack	-2.44	External closing pair is A57-T63
Helix	-8.78	5 base pairs
Hairpin loop	+3.93	Closing pair is C58-G62
Stack	-1.14	External closing pair is T26-A41
Stack	-2.76	External closing pair is T27-A40
Stack	-2.16	External closing pair is C28-G39
Stack	-1.95	External closing pair is A29-T38
Stack	-3.85	External closing pair is G30-C37
Helix	-11.86	6 base pairs
Hairpin loop	+3.18	Closing pair is C31-G36
Stack	-3.29	External closing pair is C11-G18
Helix	-3.29	2 base pairs
Hairpin loop	+2.92	Closing pair is C12-G17
Stack	-2.42	External closing pair is G1-T8
Helix	-2.42	2 base pairs
Hairpin loop	+2.38	Closing pair is C2-G7
TMVcg_6 , structure 3
ΔG = -32.39 kcal/mol ΔH = -256.20 kcal/mol ΔS = -753.19 e.u. Tm = 67.0°C
Structural element	δδG	Information
External loop	-3.62	12 ss bases & 3 closing helices
Stack	-2.25	External closing pair is C42-G85
Stack	-2.76	External closing pair is G43-C84
Stack	-0.63	External closing pair is A44-T83
Stack	-2.42	External closing pair is G45-T82
Stack	-1.95	External closing pair is C46-G81
Stack	-2.76	External closing pair is T47-A80
Stack	-1.95	External closing pair is C48-G79
Helix	-14.72	8 base pairs
Bulge loop	+0.98	External closing pair is T49-A78
Stack	-3.29	External closing pair is C50-G76
Helix	-3.29	2 base pairs
Interior loop	+3.09	External closing pair is C51-G75
Stack	-1.23	External closing pair is C54-G66
Stack	-2.35	External closing pair is G55-T65
Stack	-2.76	External closing pair is G56-C64
Stack	-2.44	External closing pair is A57-T63
Helix	-8.78	5 base pairs
Hairpin loop	+3.93	Closing pair is C58-G62
Stack	-1.14	External closing pair is T26-A41
Stack	-2.76	External closing pair is T27-A40
Stack	-2.16	External closing pair is C28-G39
Stack	-1.95	External closing pair is A29-T38
Stack	-3.85	External closing pair is G30-C37
Helix	-11.86	6 base pairs
Hairpin loop	+3.18	Closing pair is C31-G36
Stack	-3.29	External closing pair is C5-G18
Helix	-3.29	2 base pairs
Bulge loop	+1.79	External closing pair is C6-G17
Stack	-2.16	External closing pair is T8-A16
Stack	-1.56	External closing pair is G9-C15
Helix	-3.73	3 base pairs
Hairpin loop	+3.93	Closing pair is G10-T14
TMVcg_7 , structure 1
ΔG = -29.60 kcal/mol ΔH = -223.90 kcal/mol ΔS = -653.88 e.u. Tm = 69.3°C
Structural element	δδG	Information
External loop	-5.73	17 ss bases & 3 closing helices
Stack	-2.76	External closing pair is G59-C111
Stack	-1.10	External closing pair is A60-T110
Stack	-1.14	External closing pair is T61-A109
Stack	-2.76	External closing pair is T62-A108
Stack	-2.25	External closing pair is C63-G107
Helix	-10.01	6 base pairs
Interior loop	+2.55	External closing pair is G64-C106
Stack	-1.14	External closing pair is A78-T90
Stack	-1.95	External closing pair is A79-T89
Stack	-2.76	External closing pair is G80-C88
Helix	-5.85	4 base pairs
Hairpin loop	+2.34	Closing pair is A81-T87
Stack	-2.76	External closing pair is G36-C56
Stack	-2.44	External closing pair is A37-T55
Stack	-3.29	External closing pair is C38-G54
Stack	-2.25	External closing pair is C39-G53
Stack	-3.29	External closing pair is G40-C52
Helix	-14.03	6 base pairs
Hairpin loop	+2.83	Closing pair is G41-C51
Stack	-1.10	External closing pair is A9-T32
Helix	-1.10	2 base pairs
Interior loop	+0.77	External closing pair is T10-A31
Stack	-1.39	External closing pair is T12-A29
Stack	-1.14	External closing pair is A13-T28
Stack	-1.14	External closing pair is A14-T27
Stack	-1.13	External closing pair is A15-T26
Helix	-4.80	5 base pairs
Hairpin loop	+3.43	Closing pair is T16-G25
TMVcg_7 , structure 2
ΔG = -28.80 kcal/mol ΔH = -223.20 kcal/mol ΔS = -654.22 e.u. Tm = 68.0°C
Structural element	δδG	Information
External loop	-7.03	22 ss bases & 4 closing helices
Stack	-2.76	External closing pair is G59-C111
Stack	-1.10	External closing pair is A60-T110
Stack	-1.14	External closing pair is T61-A109
Stack	-2.76	External closing pair is T62-A108
Stack	-2.25	External closing pair is C63-G107
Helix	-10.01	6 base pairs
Interior loop	+2.55	External closing pair is G64-C106
Stack	-1.14	External closing pair is A78-T90
Stack	-1.95	External closing pair is A79-T89
Stack	-2.76	External closing pair is G80-C88
Helix	-5.85	4 base pairs
Hairpin loop	+2.34	Closing pair is A81-T87
Stack	-2.76	External closing pair is G36-C56
Stack	-2.44	External closing pair is A37-T55
Stack	-3.29	External closing pair is C38-G54
Stack	-2.25	External closing pair is C39-G53
Stack	-3.29	External closing pair is G40-C52
Helix	-14.03	6 base pairs
Hairpin loop	+2.83	Closing pair is G41-C51
Stack	-1.39	External closing pair is T19-A29
Stack	-1.14	External closing pair is A20-T28
Helix	-2.53	3 base pairs
Hairpin loop	+3.31	Closing pair is A21-T27
Stack	-1.10	External closing pair is A9-T16
Helix	-1.10	2 base pairs
Hairpin loop	+0.73	Closing pair is T10-A15
TMVcg_8 , structure 1
ΔG = -25.13 kcal/mol ΔH = -258.90 kcal/mol ΔS = -786.71 e.u. Tm = 55.9°C
Structural element	δδG	Information
External loop	-4.21	9 ss bases & 2 closing helices
Stack	-3.85	External closing pair is G20-C98
Stack	-2.35	External closing pair is C21-G97
Helix	-6.21	3 base pairs
Bulge loop	+3.11	External closing pair is T22-G96
Stack	-1.14	External closing pair is T24-A95
Stack	-2.16	External closing pair is T25-A94
Stack	-2.44	External closing pair is G26-C93
Helix	-5.74	4 base pairs
Multi-loop	+3.55	External closing pair is T27-A92
		2 ss bases & 3 closing helices
Stack	-0.63	External closing pair is A64-T90
Stack	-2.42	External closing pair is G65-T89
Helix	-3.05	3 base pairs
Interior loop	+0.77	External closing pair is C66-G88
Stack	-1.56	External closing pair is T68-G86
Stack	-2.16	External closing pair is C69-G85
Stack	-2.44	External closing pair is A70-T84
Stack	-3.29	External closing pair is C71-G83
Helix	-9.46	5 base pairs
Hairpin loop	+3.47	Closing pair is C72-G82
Stack	-2.76	External closing pair is T28-A62
Stack	-2.25	External closing pair is C29-G61
Stack	-1.56	External closing pair is G30-C60
Stack	-1.13	External closing pair is G31-T59
Helix	-7.70	5 base pairs
Interior loop	+3.47	External closing pair is T32-A58
Stack	-2.76	External closing pair is G40-C55
Helix	-2.76	2 base pairs
Bulge loop	+1.30	External closing pair is A41-T54
Stack	-1.95	External closing pair is C42-G52
Stack	-2.76	External closing pair is T43-A51
Helix	-4.71	3 base pairs
Hairpin loop	+3.04	Closing pair is C44-G50
Stack	-1.95	External closing pair is C6-G16
Stack	-1.14	External closing pair is T7-A15
Helix	-3.09	3 base pairs
Hairpin loop	+3.09	Closing pair is T8-A14
TMVcg_8 , structure 2
ΔG = -24.68 kcal/mol ΔH = -257.30 kcal/mol ΔS = -782.84 e.u. Tm = 55.5°C
Structural element	δδG	Information
External loop	-7.76	12 ss bases & 5 closing helices
Stack	-2.42	External closing pair is G88-C98
Stack	-0.53	External closing pair is T89-G97
Helix	-2.95	3 base pairs
Hairpin loop	+2.02	Closing pair is T90-G96
Stack	-2.16	External closing pair is C69-G85
Stack	-2.44	External closing pair is A70-T84
Stack	-3.29	External closing pair is C71-G83
Helix	-7.89	4 base pairs
Hairpin loop	+3.47	Closing pair is C72-G82
Stack	-2.16	External closing pair is T37-A67
Stack	-3.85	External closing pair is G38-C66
Helix	-6.02	3 base pairs
Multi-loop	+1.42	External closing pair is C39-G65
		5 ss bases & 3 closing helices
Stack	-2.76	External closing pair is T54-A62
Helix	-2.76	2 base pairs
Hairpin loop	+1.90	Closing pair is C55-G61
Stack	-1.95	External closing pair is C42-G52
Stack	-2.76	External closing pair is T43-A51
Helix	-4.71	3 base pairs
Hairpin loop	+3.04	Closing pair is C44-G50
Stack	-2.16	External closing pair is C18-G34
Stack	-0.63	External closing pair is A19-T33
Stack	-2.42	External closing pair is G20-T32
Stack	-2.35	External closing pair is C21-G31
Helix	-7.57	5 base pairs
Hairpin loop	+3.12	Closing pair is T22-G30
Stack	-1.95	External closing pair is C6-G16
Stack	-1.14	External closing pair is T7-A15
Helix	-3.09	3 base pairs
Hairpin loop	+3.09	Closing pair is T8-A14
TMVcg_8 , structure 3
ΔG = -24.60 kcal/mol ΔH = -255.50 kcal/mol ΔS = -777.05 e.u. Tm = 55.7°C
Structural element	δδG	Information
External loop	-4.21	9 ss bases & 2 closing helices
Stack	-3.85	External closing pair is G20-C98
Stack	-2.35	External closing pair is C21-G97
Helix	-6.21	3 base pairs
Bulge loop	+3.11	External closing pair is T22-G96
Stack	-1.14	External closing pair is T24-A95
Stack	-2.16	External closing pair is T25-A94
Stack	-2.44	External closing pair is G26-C93
Helix	-5.74	4 base pairs
Multi-loop	+3.55	External closing pair is T27-A92
		2 ss bases & 3 closing helices
Stack	-0.63	External closing pair is A64-T90
Stack	-2.42	External closing pair is G65-T89
Helix	-3.05	3 base pairs
Interior loop	+0.77	External closing pair is C66-G88
Stack	-1.56	External closing pair is T68-G86
Stack	-2.16	External closing pair is C69-G85
Stack	-2.44	External closing pair is A70-T84
Stack	-3.29	External closing pair is C71-G83
Helix	-9.46	5 base pairs
Hairpin loop	+3.47	Closing pair is C72-G82
Stack	-2.76	External closing pair is T28-A62
Stack	-2.25	External closing pair is C29-G61
Stack	-1.56	External closing pair is G30-C60
Stack	-1.13	External closing pair is G31-T59
Helix	-7.70	5 base pairs
Bulge loop	+2.60	External closing pair is T32-A58
Stack	-2.16	External closing pair is T33-A56
Stack	-2.76	External closing pair is G34-C55
Helix	-4.93	3 base pairs
Bulge loop	+1.30	External closing pair is A35-T54
Stack	-1.95	External closing pair is C36-G52
Helix	-1.95	2 base pairs
Hairpin loop	+3.84	Closing pair is T37-A51
Stack	-1.95	External closing pair is C6-G16
Stack	-1.14	External closing pair is T7-A15
Helix	-3.09	3 base pairs
Hairpin loop	+3.09	Closing pair is T8-A14
TMVcg_8 , structure 4
ΔG = -24.24 kcal/mol ΔH = -244.60 kcal/mol ΔS = -741.58 e.u. Tm = 56.7°C
Structural element	δδG	Information
External loop	-4.21	9 ss bases & 2 closing helices
Stack	-3.85	External closing pair is G20-C98
Stack	-2.35	External closing pair is C21-G97
Helix	-6.21	3 base pairs
Bulge loop	+3.11	External closing pair is T22-G96
Stack	-1.14	External closing pair is T24-A95
Stack	-2.16	External closing pair is T25-A94
Stack	-2.44	External closing pair is G26-C93
Stack	-1.20	External closing pair is T27-A92
Helix	-6.95	5 base pairs
Multi-loop	+4.29	External closing pair is T28-G91
		4 ss bases & 4 closing helices
Stack	-2.42	External closing pair is G65-T89
Helix	-2.42	2 base pairs
Interior loop	+0.77	External closing pair is C66-G88
Stack	-1.56	External closing pair is T68-G86
Stack	-2.16	External closing pair is C69-G85
Stack	-2.44	External closing pair is A70-T84
Stack	-3.29	External closing pair is C71-G83
Helix	-9.46	5 base pairs
Hairpin loop	+3.47	Closing pair is C72-G82
Stack	-1.20	External closing pair is T46-A64
Stack	-0.63	External closing pair is T47-G63
Helix	-1.83	3 base pairs
Interior loop	-0.19	External closing pair is T48-A62
Stack	-2.76	External closing pair is G52-C60
Stack	-1.10	External closing pair is A53-T59
Helix	-3.86	3 base pairs
Hairpin loop	+3.93	Closing pair is T54-A58
Stack	-2.35	External closing pair is G30-T43
Stack	-2.44	External closing pair is G31-C42
Stack	-1.20	External closing pair is T32-A41
Stack	-1.23	External closing pair is T33-G40
Helix	-7.22	5 base pairs
Hairpin loop	+2.54	Closing pair is G34-C39
Stack	-1.95	External closing pair is C6-G16
Stack	-1.14	External closing pair is T7-A15
Helix	-3.09	3 base pairs
Hairpin loop	+3.09	Closing pair is T8-A14
TMVcg_8 , structure 5
ΔG = -24.24 kcal/mol ΔH = -237.70 kcal/mol ΔS = -718.36 e.u. Tm = 57.7°C
Structural element	δδG	Information
External loop	-7.76	12 ss bases & 5 closing helices
Stack	-2.42	External closing pair is G88-C98
Stack	-0.53	External closing pair is T89-G97
Helix	-2.95	3 base pairs
Hairpin loop	+2.02	Closing pair is T90-G96
Stack	-2.16	External closing pair is C69-G85
Stack	-2.44	External closing pair is A70-T84
Stack	-3.29	External closing pair is C71-G83
Helix	-7.89	4 base pairs
Hairpin loop	+3.47	Closing pair is C72-G82
Stack	-2.16	External closing pair is T37-A67
Stack	-3.85	External closing pair is G38-C66
Helix	-6.02	3 base pairs
Interior loop	+0.54	External closing pair is C39-G65
Stack	-1.95	External closing pair is C42-G63
Stack	-2.76	External closing pair is T43-A62
Helix	-4.71	3 base pairs
Interior loop	+1.69	External closing pair is C44-G61
Stack	-1.39	External closing pair is T48-A58
Helix	-1.39	2 base pairs
Hairpin loop	+3.21	Closing pair is A49-T57
Stack	-2.16	External closing pair is C18-G34
Stack	-0.63	External closing pair is A19-T33
Stack	-2.42	External closing pair is G20-T32
Stack	-2.35	External closing pair is C21-G31
Helix	-7.57	5 base pairs
Hairpin loop	+3.12	Closing pair is T22-G30
Stack	-1.95	External closing pair is C6-G16
Stack	-1.14	External closing pair is T7-A15
Helix	-3.09	3 base pairs
Hairpin loop	+3.09	Closing pair is T8-A14
TMVcg_8 , structure 6
ΔG = -24.23 kcal/mol ΔH = -235.30 kcal/mol ΔS = -710.31 e.u. Tm = 58.1°C
Structural element	δδG	Information
External loop	-3.86	9 ss bases & 3 closing helices
Stack	-2.42	External closing pair is G88-C98
Stack	-0.53	External closing pair is T89-G97
Helix	-2.95	3 base pairs
Hairpin loop	+2.02	Closing pair is T90-G96
Stack	-1.56	External closing pair is T68-G86
Stack	-2.16	External closing pair is C69-G85
Stack	-2.44	External closing pair is A70-T84
Stack	-3.29	External closing pair is C71-G83
Helix	-9.46	5 base pairs
Hairpin loop	+3.47	Closing pair is C72-G82
Stack	-1.95	External closing pair is C6-G65
Stack	-1.20	External closing pair is T7-A64
Helix	-3.15	3 base pairs
Interior loop	+0.77	External closing pair is T8-G63
Stack	-2.25	External closing pair is C10-G61
Stack	-2.76	External closing pair is G11-C60
Helix	-5.01	3 base pairs
Multi-loop	+2.70	External closing pair is A12-T59
		7 ss bases & 3 closing helices
Stack	-2.76	External closing pair is G40-C55
Helix	-2.76	2 base pairs
Bulge loop	+1.30	External closing pair is A41-T54
Stack	-1.95	External closing pair is C42-G52
Stack	-2.76	External closing pair is T43-A51
Helix	-4.71	3 base pairs
Hairpin loop	+3.04	Closing pair is C44-G50
Stack	-1.95	External closing pair is A15-T37
Helix	-1.95	2 base pairs
Interior loop	+0.77	External closing pair is G16-C36
Stack	-2.16	External closing pair is C18-G34
Stack	-0.63	External closing pair is A19-T33
Stack	-2.42	External closing pair is G20-T32
Stack	-2.35	External closing pair is C21-G31
Helix	-7.57	5 base pairs
Hairpin loop	+3.12	Closing pair is T22-G30
TMVcg_8 , structure 7
ΔG = -24.23 kcal/mol ΔH = -219.10 kcal/mol ΔS = -655.80 e.u. Tm = 60.9°C
Structural element	δδG	Information
External loop	-7.08	18 ss bases & 5 closing helices
Stack	-2.42	External closing pair is G88-C98
Stack	-0.53	External closing pair is T89-G97
Helix	-2.95	3 base pairs
Hairpin loop	+2.02	Closing pair is T90-G96
Stack	-1.56	External closing pair is T68-G86
Stack	-2.16	External closing pair is C69-G85
Stack	-2.44	External closing pair is A70-T84
Stack	-3.29	External closing pair is C71-G83
Helix	-9.46	5 base pairs
Hairpin loop	+3.47	Closing pair is C72-G82
Stack	-2.76	External closing pair is T54-A62
Helix	-2.76	2 base pairs
Hairpin loop	+1.90	Closing pair is C55-G61
Stack	-1.95	External closing pair is C42-G52
Stack	-2.76	External closing pair is T43-A51
Helix	-4.71	3 base pairs
Hairpin loop	+3.04	Closing pair is C44-G50
Stack	-2.25	External closing pair is C10-G40
Helix	-2.25	2 base pairs
Interior loop	+0.18	External closing pair is G11-C39
Stack	-1.95	External closing pair is A15-T37
Helix	-1.95	2 base pairs
Interior loop	+0.77	External closing pair is G16-C36
Stack	-2.16	External closing pair is C18-G34
Stack	-0.63	External closing pair is A19-T33
Stack	-2.42	External closing pair is G20-T32
Stack	-2.35	External closing pair is C21-G31
Helix	-7.57	5 base pairs
Hairpin loop	+3.12	Closing pair is T22-G30
TMVcg_8 , structure 8
ΔG = -24.13 kcal/mol ΔH = -269.40 kcal/mol ΔS = -825.41 e.u. Tm = 53.2°C
Structural element	δδG	Information
External loop	-4.21	9 ss bases & 2 closing helices
Stack	-3.85	External closing pair is G20-C98
Stack	-2.35	External closing pair is C21-G97
Helix	-6.21	3 base pairs
Bulge loop	+3.11	External closing pair is T22-G96
Stack	-1.14	External closing pair is T24-A95
Stack	-2.16	External closing pair is T25-A94
Stack	-2.44	External closing pair is G26-C93
Helix	-5.74	4 base pairs
Multi-loop	+3.55	External closing pair is T27-A92
		2 ss bases & 3 closing helices
Stack	-0.63	External closing pair is A64-T90
Stack	-2.42	External closing pair is G65-T89
Helix	-3.05	3 base pairs
Interior loop	+0.77	External closing pair is C66-G88
Stack	-1.56	External closing pair is T68-G86
Stack	-2.16	External closing pair is C69-G85
Stack	-2.44	External closing pair is A70-T84
Stack	-3.29	External closing pair is C71-G83
Helix	-9.46	5 base pairs
Hairpin loop	+3.47	Closing pair is C72-G82
Stack	-2.76	External closing pair is T28-A62
Stack	-2.25	External closing pair is C29-G61
Stack	-1.56	External closing pair is G30-C60
Stack	-1.13	External closing pair is G31-T59
Helix	-7.70	5 base pairs
Bulge loop	+2.60	External closing pair is T32-A58
Stack	-2.16	External closing pair is T33-A56
Stack	-2.76	External closing pair is G34-C55
Helix	-4.93	3 base pairs
Bulge loop	+1.30	External closing pair is A35-T54
Stack	-1.95	External closing pair is C36-G52
Helix	-1.95	2 base pairs
Interior loop	+2.07	External closing pair is T37-A51
Stack	-1.20	External closing pair is G40-T48
Helix	-1.20	2 base pairs
Hairpin loop	+3.44	Closing pair is A41-T47
Stack	-1.95	External closing pair is C6-G16
Stack	-1.14	External closing pair is T7-A15
Helix	-3.09	3 base pairs
Hairpin loop	+3.09	Closing pair is T8-A14
TMVcg_9 , structure 1
ΔG = -38.49 kcal/mol ΔH = -305.80 kcal/mol ΔS = -899.58 e.u. Tm = 66.8°C
Structural element	δδG	Information
External loop	-7.80	21 ss bases & 5 closing helices
Stack	-3.85	External closing pair is G77-C107
Stack	-2.25	External closing pair is C78-G106
Helix	-6.10	3 base pairs
Interior loop	+2.15	External closing pair is G79-C105
Stack	-0.53	External closing pair is G81-T100
Stack	-1.13	External closing pair is G82-T99
Stack	-1.20	External closing pair is T83-A98
Stack	-1.23	External closing pair is T84-G97
Stack	-2.76	External closing pair is G85-C96
Stack	-2.44	External closing pair is A86-T95
Stack	-2.25	External closing pair is C87-G94
Helix	-11.54	8 base pairs
Hairpin loop	+1.00	Closing pair is G88-C93
Stack	-2.76	External closing pair is T62-A74
Stack	-2.25	External closing pair is C63-G73
Stack	-2.76	External closing pair is G64-C72
Stack	-1.14	External closing pair is A65-T71
Helix	-8.91	5 base pairs
Hairpin loop	+3.93	Closing pair is A66-T70
Stack	-3.29	External closing pair is G36-C56
Helix	-3.29	2 base pairs
Bulge loop	+1.30	External closing pair is G37-C55
Stack	-2.76	External closing pair is T38-A53
Stack	-2.16	External closing pair is C39-G52
Stack	-1.10	External closing pair is A40-T51
Helix	-6.03	4 base pairs
Bulge loop	+0.98	External closing pair is T41-A50
Hairpin loop	+2.00	Closing pair is C42-G48
Stack	-1.14	External closing pair is T24-A33
Stack	-1.20	External closing pair is T25-A32
Helix	-2.34	3 base pairs
Hairpin loop	+0.42	Closing pair is T26-G31
Stack	-1.39	External closing pair is T3-A19
Stack	-1.14	External closing pair is A4-T18
Stack	-1.13	External closing pair is A5-T17
Stack	-0.93	External closing pair is T6-G16
Stack	-1.14	External closing pair is A7-T15
Stack	-2.44	External closing pair is A8-T14
Helix	-8.17	7 base pairs
Hairpin loop	+3.93	Closing pair is C9-G13
TMVcg_9 , structure 2
ΔG = -38.35 kcal/mol ΔH = -325.30 kcal/mol ΔS = -965.67 e.u. Tm = 63.7°C
Structural element	δδG	Information
External loop	-6.61	16 ss bases & 5 closing helices
Stack	-3.85	External closing pair is G77-C107
Stack	-2.25	External closing pair is C78-G106
Helix	-6.10	3 base pairs
Interior loop	+2.15	External closing pair is G79-C105
Stack	-0.53	External closing pair is G81-T100
Stack	-1.13	External closing pair is G82-T99
Stack	-1.20	External closing pair is T83-A98
Stack	-1.23	External closing pair is T84-G97
Stack	-2.76	External closing pair is G85-C96
Stack	-2.44	External closing pair is A86-T95
Stack	-2.25	External closing pair is C87-G94
Helix	-11.54	8 base pairs
Hairpin loop	+1.00	Closing pair is G88-C93
Stack	-2.76	External closing pair is T62-A74
Stack	-2.25	External closing pair is C63-G73
Stack	-2.76	External closing pair is G64-C72
Stack	-1.14	External closing pair is A65-T71
Helix	-8.91	5 base pairs
Hairpin loop	+3.93	Closing pair is A66-T70
Stack	-3.29	External closing pair is G36-C56
Helix	-3.29	2 base pairs
Bulge loop	+1.30	External closing pair is G37-C55
Stack	-2.76	External closing pair is T38-A53
Stack	-2.16	External closing pair is C39-G52
Stack	-1.10	External closing pair is A40-T51
Helix	-6.03	4 base pairs
Bulge loop	+0.98	External closing pair is T41-A50
Hairpin loop	+2.00	Closing pair is C42-G48
Stack	-1.20	External closing pair is T25-A32
Helix	-1.20	2 base pairs
Hairpin loop	+0.42	Closing pair is T26-G31
Stack	-2.44	External closing pair is A1-T24
Stack	-2.35	External closing pair is C2-G23
Helix	-4.79	3 base pairs
Interior loop	+1.05	External closing pair is T3-G22
Stack	-1.39	External closing pair is T6-A19
Stack	-1.14	External closing pair is A7-T18
Stack	-2.44	External closing pair is A8-T17
Helix	-4.97	4 base pairs
Hairpin loop	+2.29	Closing pair is C9-G16
TMVcg_9 , structure 3
ΔG = -37.61 kcal/mol ΔH = -287.10 kcal/mol ΔS = -839.61 e.u. Tm = 68.8°C
Structural element	δδG	Information
External loop	-4.72	12 ss bases & 3 closing helices
Stack	-3.85	External closing pair is G43-C110
Helix	-3.85	2 base pairs
Interior loop	+0.77	External closing pair is C44-G109
Stack	-2.42	External closing pair is G46-C107
Stack	-1.23	External closing pair is T47-G106
Stack	-2.76	External closing pair is G48-C105
Helix	-6.40	4 base pairs
Interior loop	+0.77	External closing pair is A49-T104
Stack	-1.23	External closing pair is T51-G102
Stack	-2.76	External closing pair is G52-C101
Helix	-3.99	3 base pairs
Multi-loop	+4.12	External closing pair is A53-T100
		2 ss bases & 3 closing helices
Stack	-1.20	External closing pair is T83-A98
Stack	-1.23	External closing pair is T84-G97
Stack	-2.76	External closing pair is G85-C96
Stack	-2.44	External closing pair is A86-T95
Stack	-2.25	External closing pair is C87-G94
Helix	-9.88	6 base pairs
Hairpin loop	+1.00	Closing pair is G88-C93
Stack	-3.29	External closing pair is C55-G82
Stack	-1.23	External closing pair is C56-G81
Helix	-4.51	3 base pairs
Interior loop	+0.93	External closing pair is G57-T80
Stack	-2.76	External closing pair is T62-A74
Stack	-2.25	External closing pair is C63-G73
Stack	-2.76	External closing pair is G64-C72
Stack	-1.14	External closing pair is A65-T71
Helix	-8.91	5 base pairs
Hairpin loop	+3.93	Closing pair is A66-T70
Stack	-2.76	External closing pair is G31-C39
Helix	-2.76	2 base pairs
Hairpin loop	+2.34	Closing pair is A32-T38
Stack	-2.44	External closing pair is A1-T24
Stack	-2.35	External closing pair is C2-G23
Helix	-4.79	3 base pairs
Interior loop	+1.05	External closing pair is T3-G22
Stack	-1.39	External closing pair is T6-A19
Stack	-1.14	External closing pair is A7-T18
Stack	-2.44	External closing pair is A8-T17
Helix	-4.97	4 base pairs
Hairpin loop	+2.29	Closing pair is C9-G16
TMVcg_10 , structure 1
ΔG = -18.35 kcal/mol ΔH = -184.10 kcal/mol ΔS = -557.80 e.u. Tm = 56.9°C
Structural element	δδG	Information
External loop	-4.75	5 ss bases & 4 closing helices
Stack	-2.35	External closing pair is C51-G68
Stack	-0.41	External closing pair is T52-G67
Stack	-2.35	External closing pair is G53-T66
Stack	-2.76	External closing pair is G54-C65
Helix	-7.88	5 base pairs
Bulge loop	+1.79	External closing pair is A55-T64
Stack	-3.29	External closing pair is G57-C63
Helix	-3.29	2 base pairs
Hairpin loop	+3.93	Closing pair is G58-C62
Stack	-1.14	External closing pair is T30-A49
Stack	-2.76	External closing pair is T31-A48
Stack	-2.16	External closing pair is C32-G47
Stack	-1.14	External closing pair is A33-T46
Helix	-7.20	5 base pairs
Hairpin loop	+4.13	Closing pair is A34-T45
Stack	-3.85	External closing pair is G13-C26
Stack	-2.16	External closing pair is C14-G25
Helix	-6.02	3 base pairs
Hairpin loop	+3.01	Closing pair is A15-T24
Stack	-2.42	External closing pair is G1-T11
Stack	-2.25	External closing pair is C2-G10
Helix	-4.67	3 base pairs
Hairpin loop	+2.60	Closing pair is G3-C9
TMVcg_11 , structure 1
ΔG = -34.33 kcal/mol ΔH = -309.30 kcal/mol ΔS = -925.36 e.u. Tm = 61.1°C
Structural element	δδG	Information
External loop	-2.01	10 ss bases & 1 closing helices
Stack	-2.76	External closing pair is G10-C118
Stack	-0.63	External closing pair is A11-T117
Helix	-3.39	3 base pairs
Bulge loop	+1.38	External closing pair is G12-T116
Stack	-2.44	External closing pair is G14-C115
Stack	-0.93	External closing pair is T15-A114
Stack	-1.20	External closing pair is G16-T113
Stack	-1.10	External closing pair is A17-T112
Stack	-1.14	External closing pair is T18-A111
Helix	-6.82	6 base pairs
Interior loop	+0.98	External closing pair is T19-A110
Stack	-1.23	External closing pair is C26-G103
Stack	-2.35	External closing pair is G27-T102
Stack	-3.85	External closing pair is G28-C101
Stack	-1.95	External closing pair is C29-G100
Stack	-1.14	External closing pair is T30-A99
Stack	-2.16	External closing pair is T31-A98
Stack	-2.76	External closing pair is G32-C97
Helix	-15.44	8 base pairs
Multi-loop	+3.28	External closing pair is A33-T96
		3 ss bases & 4 closing helices
Stack	-2.42	External closing pair is G71-T95
Stack	-1.95	External closing pair is C72-G94
Stack	-2.16	External closing pair is T73-A93
Helix	-6.53	4 base pairs
Bulge loop	+0.45	External closing pair is G74-C92
Stack	-2.76	External closing pair is G76-C91
Stack	-1.14	External closing pair is A77-T90
Helix	-3.90	3 base pairs
Hairpin loop	+3.20	Closing pair is A78-T89
Stack	-3.85	External closing pair is G48-C69
Helix	-3.85	2 base pairs
Interior loop	+2.45	External closing pair is C49-G68
Stack	-0.63	External closing pair is T54-G66
Stack	-2.16	External closing pair is T55-A65
Helix	-2.79	3 base pairs
Hairpin loop	+2.29	Closing pair is G56-C64
Stack	-2.44	External closing pair is A36-T47
Stack	-1.95	External closing pair is C37-G46
Stack	-2.76	External closing pair is T38-A45
Helix	-7.15	4 base pairs
Hairpin loop	+3.52	Closing pair is C39-G44
TMVcg_11 , structure 2
ΔG = -33.95 kcal/mol ΔH = -288.90 kcal/mol ΔS = -857.98 e.u. Tm = 63.6°C
Structural element	δδG	Information
External loop	-2.01	10 ss bases & 1 closing helices
Stack	-2.76	External closing pair is G10-C118
Stack	-0.63	External closing pair is A11-T117
Helix	-3.39	3 base pairs
Bulge loop	+1.38	External closing pair is G12-T116
Stack	-2.44	External closing pair is G14-C115
Stack	-0.93	External closing pair is T15-A114
Stack	-1.20	External closing pair is G16-T113
Stack	-1.10	External closing pair is A17-T112
Stack	-1.14	External closing pair is T18-A111
Helix	-6.82	6 base pairs
Interior loop	+0.98	External closing pair is T19-A110
Stack	-1.23	External closing pair is C26-G103
Stack	-2.35	External closing pair is G27-T102
Stack	-3.85	External closing pair is G28-C101
Stack	-1.95	External closing pair is C29-G100
Stack	-1.14	External closing pair is T30-A99
Stack	-2.16	External closing pair is T31-A98
Stack	-2.76	External closing pair is G32-C97
Helix	-15.44	8 base pairs
Multi-loop	+4.50	External closing pair is A33-T96
		5 ss bases & 3 closing helices
Stack	-2.42	External closing pair is G71-T95
Stack	-1.95	External closing pair is C72-G94
Stack	-2.16	External closing pair is T73-A93
Helix	-6.53	4 base pairs
Bulge loop	+0.45	External closing pair is G74-C92
Stack	-2.76	External closing pair is G76-C91
Stack	-1.14	External closing pair is A77-T90
Helix	-3.90	3 base pairs
Hairpin loop	+3.20	Closing pair is A78-T89
Stack	-1.95	External closing pair is C37-G68
Stack	-2.76	External closing pair is T38-A67
Helix	-4.71	3 base pairs
Interior loop	+1.78	External closing pair is C39-G66
Stack	-2.44	External closing pair is G46-C60
Stack	-0.93	External closing pair is T47-A59
Stack	-2.42	External closing pair is G48-T58
Helix	-5.79	4 base pairs
Hairpin loop	+2.35	Closing pair is C49-G57
TMVcg_11 , structure 3
ΔG = -33.70 kcal/mol ΔH = -317.20 kcal/mol ΔS = -954.06 e.u. Tm = 59.3°C
Structural element	δδG	Information
External loop	-2.01	10 ss bases & 1 closing helices
Stack	-2.76	External closing pair is G10-C118
Stack	-0.63	External closing pair is A11-T117
Helix	-3.39	3 base pairs
Bulge loop	+1.38	External closing pair is G12-T116
Stack	-2.44	External closing pair is G14-C115
Stack	-0.93	External closing pair is T15-A114
Stack	-1.20	External closing pair is G16-T113
Stack	-1.10	External closing pair is A17-T112
Stack	-1.14	External closing pair is T18-A111
Helix	-6.82	6 base pairs
Interior loop	+0.98	External closing pair is T19-A110
Stack	-1.23	External closing pair is C26-G103
Stack	-2.35	External closing pair is G27-T102
Stack	-3.85	External closing pair is G28-C101
Stack	-1.95	External closing pair is C29-G100
Stack	-1.14	External closing pair is T30-A99
Stack	-2.16	External closing pair is T31-A98
Stack	-2.76	External closing pair is G32-C97
Helix	-15.44	8 base pairs
Multi-loop	+3.28	External closing pair is A33-T96
		3 ss bases & 4 closing helices
Stack	-2.42	External closing pair is G71-T95
Stack	-1.95	External closing pair is C72-G94
Stack	-2.16	External closing pair is T73-A93
Helix	-6.53	4 base pairs
Bulge loop	+0.45	External closing pair is G74-C92
Stack	-2.76	External closing pair is G76-C91
Helix	-2.76	2 base pairs
Bulge loop	+3.35	External closing pair is A77-T90
Stack	-2.44	External closing pair is A81-T89
Helix	-2.44	2 base pairs
Hairpin loop	+1.77	Closing pair is C82-G88
Stack	-3.85	External closing pair is G48-C69
Helix	-3.85	2 base pairs
Interior loop	+2.45	External closing pair is C49-G68
Stack	-0.63	External closing pair is T54-G66
Stack	-2.16	External closing pair is T55-A65
Helix	-2.79	3 base pairs
Hairpin loop	+2.29	Closing pair is G56-C64
Stack	-2.44	External closing pair is A36-T47
Stack	-1.95	External closing pair is C37-G46
Stack	-2.76	External closing pair is T38-A45
Helix	-7.15	4 base pairs
Hairpin loop	+3.52	Closing pair is C39-G44
TMVcg_11 , structure 4
ΔG = -33.40 kcal/mol ΔH = -271.10 kcal/mol ΔS = -799.93 e.u. Tm = 65.8°C
Structural element	δδG	Information
External loop	-4.51	23 ss bases & 2 closing helices
Stack	-3.29	External closing pair is G87-C108
Helix	-3.29	2 base pairs
Interior loop	-0.57	External closing pair is G88-C107
Stack	-3.29	External closing pair is C91-G104
Stack	-2.16	External closing pair is C92-G103
Stack	-1.95	External closing pair is A93-T102
Stack	-2.42	External closing pair is G94-C101
Helix	-9.82	5 base pairs
Hairpin loop	+3.60	Closing pair is T95-G100
Stack	-2.42	External closing pair is G2-C75
Stack	-0.93	External closing pair is T3-G74
Helix	-3.35	3 base pairs
Interior loop	+0.77	External closing pair is A4-T73
Stack	-2.16	External closing pair is C6-G71
Stack	-1.95	External closing pair is A7-T70
Stack	-2.42	External closing pair is G8-C69
Helix	-6.53	4 base pairs
Interior loop	+2.87	External closing pair is T9-G68
Stack	-2.42	External closing pair is G12-T62
Stack	-2.25	External closing pair is C13-G61
Stack	-2.44	External closing pair is G14-C60
Stack	-0.93	External closing pair is T15-A59
Helix	-8.04	5 base pairs
Interior loop	+0.89	External closing pair is G16-T58
Stack	-2.16	External closing pair is C22-G56
Stack	-1.14	External closing pair is A23-T55
Helix	-3.30	3 base pairs
Interior loop	+3.51	External closing pair is A24-T54
Stack	-2.16	External closing pair is T31-A50
Helix	-2.16	2 base pairs
Interior loop	+0.18	External closing pair is G32-C49
Stack	-2.44	External closing pair is A36-T47
Stack	-1.95	External closing pair is C37-G46
Stack	-2.76	External closing pair is T38-A45
Helix	-7.15	4 base pairs
Hairpin loop	+3.52	Closing pair is C39-G44
TMVcg_12 , structure 1
ΔG = -25.90 kcal/mol ΔH = -227.10 kcal/mol ΔS = -677.10 e.u. Tm = 62.3°C
Structural element	δδG	Information
External loop	-1.94	6 ss bases & 2 closing helices
Stack	-1.13	External closing pair is A35-T106
Stack	-0.63	External closing pair is T36-G105
Stack	-1.20	External closing pair is T37-A104
Stack	-0.93	External closing pair is T38-G103
Stack	-2.44	External closing pair is A39-T102
Stack	-2.35	External closing pair is C40-G101
Helix	-8.69	7 base pairs
Interior loop	+0.77	External closing pair is T41-G100
Stack	-2.44	External closing pair is G43-C98
Helix	-2.44	2 base pairs
Interior loop	+1.32	External closing pair is T44-A97
Stack	-1.14	External closing pair is A46-T93
Stack	-1.13	External closing pair is A47-T92
Stack	-0.41	External closing pair is T48-G91
Helix	-2.68	4 base pairs
Interior loop	+1.92	External closing pair is G49-T90
Stack	-2.42	External closing pair is G51-T87
Stack	-3.29	External closing pair is C52-G86
Helix	-5.71	3 base pairs
Interior loop	+1.52	External closing pair is C53-G85
Stack	-0.63	External closing pair is A57-T82
Stack	-1.20	External closing pair is G58-T81
Stack	-1.13	External closing pair is A59-T80
Stack	-0.93	External closing pair is T60-G79
Helix	-3.89	5 base pairs
Interior loop	+0.61	External closing pair is A61-T78
Stack	-0.93	External closing pair is T64-G75
Stack	-1.13	External closing pair is A65-T74
Stack	-0.93	External closing pair is T66-G73
Helix	-2.99	4 base pairs
Hairpin loop	+3.11	Closing pair is A67-T72
Stack	-2.76	External closing pair is T1-A29
Helix	-2.76	2 base pairs
Interior loop	+0.17	External closing pair is C2-G28
Stack	-0.93	External closing pair is T6-G24
Helix	-0.93	2 base pairs
Interior loop	+0.77	External closing pair is A7-T23
Stack	-3.29	External closing pair is G9-C21
Stack	-2.76	External closing pair is G10-C20
Stack	-1.13	External closing pair is A11-T19
Helix	-7.18	4 base pairs
Hairpin loop	+3.12	Closing pair is T12-G18
TMVcg_12 , structure 2
ΔG = -25.85 kcal/mol ΔH = -239.50 kcal/mol ΔS = -719.00 e.u. Tm = 60.0°C
Structural element	δδG	Information
External loop	-2.34	5 ss bases & 3 closing helices
Stack	-1.20	External closing pair is T37-A104
Stack	-0.93	External closing pair is T38-G103
Stack	-2.44	External closing pair is A39-T102
Stack	-2.35	External closing pair is C40-G101
Helix	-6.93	5 base pairs
Interior loop	+0.77	External closing pair is T41-G100
Stack	-2.44	External closing pair is G43-C98
Helix	-2.44	2 base pairs
Interior loop	+1.32	External closing pair is T44-A97
Stack	-1.14	External closing pair is A46-T93
Stack	-1.13	External closing pair is A47-T92
Stack	-0.41	External closing pair is T48-G91
Helix	-2.68	4 base pairs
Interior loop	+1.92	External closing pair is G49-T90
Stack	-2.42	External closing pair is G51-T87
Stack	-3.29	External closing pair is C52-G86
Helix	-5.71	3 base pairs
Interior loop	+1.52	External closing pair is C53-G85
Stack	-0.63	External closing pair is A57-T82
Stack	-1.20	External closing pair is G58-T81
Stack	-1.13	External closing pair is A59-T80
Stack	-0.93	External closing pair is T60-G79
Helix	-3.89	5 base pairs
Interior loop	+0.61	External closing pair is A61-T78
Stack	-0.93	External closing pair is T64-G75
Stack	-1.13	External closing pair is A65-T74
Stack	-0.93	External closing pair is T66-G73
Helix	-2.99	4 base pairs
Hairpin loop	+3.11	Closing pair is A67-T72
Stack	-2.76	External closing pair is T13-A35
Stack	-1.95	External closing pair is C14-G34
Stack	-0.93	External closing pair is T15-A33
Helix	-5.64	4 base pairs
Interior loop	+0.77	External closing pair is G16-T32
Stack	-1.13	External closing pair is G18-T30
Stack	-2.76	External closing pair is T19-A29
Helix	-3.89	3 base pairs
Hairpin loop	+3.74	Closing pair is C20-G28
Stack	-2.76	External closing pair is T1-A11
Stack	-2.35	External closing pair is C2-G10
Helix	-5.11	3 base pairs
Hairpin loop	+2.02	Closing pair is T3-G9
TMVcg_13 , structure 1
ΔG = -30.83 kcal/mol ΔH = -312.60 kcal/mol ΔS = -948.24 e.u. Tm = 56.5°C
Structural element	δδG	Information
External loop	-0.89	2 ss bases & 1 closing helices
Stack	-2.76	External closing pair is T2-A126
Stack	-1.95	External closing pair is C3-G125
Stack	-0.93	External closing pair is T4-A124
Stack	-2.42	External closing pair is G5-T123
Stack	-2.25	External closing pair is C6-G122
Helix	-10.31	6 base pairs
Multi-loop	+4.00	External closing pair is G7-C121
		5 ss bases & 3 closing helices
Stack	-2.76	External closing pair is T70-A116
Stack	-1.95	External closing pair is C71-G115
Helix	-4.71	3 base pairs
Interior loop	+2.53	External closing pair is T72-A114
Stack	-0.63	External closing pair is T76-G112
Stack	-1.39	External closing pair is T77-A111
Stack	-0.63	External closing pair is A78-T110
Stack	-2.35	External closing pair is G79-T109
Stack	-2.44	External closing pair is G80-C108
Helix	-7.45	6 base pairs
Interior loop	+3.79	External closing pair is T81-A107
Stack	-1.14	External closing pair is A86-T105
Stack	-2.44	External closing pair is A87-T104
Helix	-3.58	3 base pairs
Interior loop	+2.26	External closing pair is C88-G103
Stack	-1.20	External closing pair is T92-A101
Stack	-0.93	External closing pair is T93-G100
Helix	-2.14	3 base pairs
Hairpin loop	+1.03	Closing pair is A94-T99
Stack	-1.13	External closing pair is G8-T68
Stack	-2.76	External closing pair is T9-A67
Stack	-1.23	External closing pair is C10-G66
Stack	-1.20	External closing pair is G11-T65
Stack	-1.13	External closing pair is A12-T64
Helix	-7.44	6 base pairs
Multi-loop	+2.29	External closing pair is T13-G63
		8 ss bases & 3 closing helices
Stack	-1.20	External closing pair is G35-T60
Stack	-1.95	External closing pair is A36-T59
Stack	-3.85	External closing pair is G37-C58
Helix	-7.00	4 base pairs
Interior loop	+3.00	External closing pair is C38-G57
Stack	-1.10	External closing pair is A40-T54
Stack	-1.20	External closing pair is T41-A53
Stack	-0.41	External closing pair is T42-G52
Stack	-1.13	External closing pair is G43-T51
Stack	-1.39	External closing pair is T44-A50
Helix	-5.24	6 base pairs
Hairpin loop	+3.93	Closing pair is A45-T49
Stack	-2.44	External closing pair is G16-C30
Stack	-2.76	External closing pair is T17-A29
Stack	-2.16	External closing pair is C18-G28
Stack	-1.10	External closing pair is A19-T27
Helix	-8.47	5 base pairs
Hairpin loop	+3.58	Closing pair is T20-A26
TMVcg_13 , structure 2
ΔG = -30.50 kcal/mol ΔH = -300.20 kcal/mol ΔS = -907.62 e.u. Tm = 57.6°C
Structural element	δδG	Information
External loop	-0.89	2 ss bases & 1 closing helices
Stack	-2.76	External closing pair is T2-A126
Stack	-1.95	External closing pair is C3-G125
Stack	-0.93	External closing pair is T4-A124
Stack	-2.42	External closing pair is G5-T123
Stack	-2.25	External closing pair is C6-G122
Helix	-10.31	6 base pairs
Bulge loop	+2.97	External closing pair is G7-C121
Stack	-1.23	External closing pair is C10-G120
Stack	-1.20	External closing pair is G11-T119
Stack	-1.13	External closing pair is A12-T118
Helix	-3.56	4 base pairs
Multi-loop	+2.84	External closing pair is T13-G117
		9 ss bases & 3 closing helices
Stack	-1.20	External closing pair is G32-T110
Stack	-1.95	External closing pair is A33-T109
Helix	-3.15	3 base pairs
Bulge loop	+0.45	External closing pair is G34-C108
Stack	-2.76	External closing pair is G35-C106
Stack	-0.63	External closing pair is A36-T105
Stack	-2.42	External closing pair is G37-T104
Helix	-5.81	4 base pairs
Interior loop	+1.13	External closing pair is C38-G103
Stack	-1.10	External closing pair is A40-T99
Stack	-1.20	External closing pair is T41-A98
Helix	-2.31	3 base pairs
Interior loop	+0.73	External closing pair is T42-G97
Stack	-1.39	External closing pair is T46-A94
Helix	-1.39	2 base pairs
Interior loop	+0.77	External closing pair is A47-T93
Stack	-1.39	External closing pair is T49-A91
Stack	-1.10	External closing pair is A50-T90
Stack	-2.16	External closing pair is T51-A89
Helix	-4.66	4 base pairs
Interior loop	+3.81	External closing pair is G52-C88
Stack	-2.42	External closing pair is G57-T81
Stack	-2.35	External closing pair is C58-G80
Stack	-0.63	External closing pair is T59-G79
Stack	-1.39	External closing pair is T60-A78
Stack	-1.14	External closing pair is A61-T77
Helix	-7.93	6 base pairs
Interior loop	+0.77	External closing pair is A62-T76
Stack	-1.14	External closing pair is T64-A74
Stack	-0.93	External closing pair is T65-A73
Helix	-2.07	3 base pairs
Hairpin loop	+3.01	Closing pair is G66-T72
Stack	-2.44	External closing pair is G16-C30
Stack	-2.76	External closing pair is T17-A29
Stack	-2.16	External closing pair is C18-G28
Stack	-1.10	External closing pair is A19-T27
Helix	-8.47	5 base pairs
Hairpin loop	+3.58	Closing pair is T20-A26
TMVcg_13 , structure 3
ΔG = -30.43 kcal/mol ΔH = -319.10 kcal/mol ΔS = -971.46 e.u. Tm = 55.3°C
Structural element	δδG	Information
External loop	-0.89	2 ss bases & 1 closing helices
Stack	-2.76	External closing pair is T2-A126
Stack	-1.95	External closing pair is C3-G125
Stack	-0.93	External closing pair is T4-A124
Stack	-2.42	External closing pair is G5-T123
Stack	-2.25	External closing pair is C6-G122
Helix	-10.31	6 base pairs
Interior loop	+3.42	External closing pair is G7-C121
Stack	-2.76	External closing pair is T9-A113
Helix	-2.76	2 base pairs
Multi-loop	+1.66	External closing pair is C10-G112
		7 ss bases & 3 closing helices
Stack	-1.20	External closing pair is G32-T110
Stack	-1.95	External closing pair is A33-T109
Helix	-3.15	3 base pairs
Bulge loop	+0.45	External closing pair is G34-C108
Stack	-2.76	External closing pair is G35-C106
Stack	-0.63	External closing pair is A36-T105
Stack	-2.42	External closing pair is G37-T104
Helix	-5.81	4 base pairs
Interior loop	+1.13	External closing pair is C38-G103
Stack	-1.10	External closing pair is A40-T99
Stack	-1.20	External closing pair is T41-A98
Helix	-2.31	3 base pairs
Interior loop	+0.73	External closing pair is T42-G97
Stack	-1.39	External closing pair is T46-A94
Helix	-1.39	2 base pairs
Interior loop	+0.77	External closing pair is A47-T93
Stack	-1.39	External closing pair is T49-A91
Stack	-1.10	External closing pair is A50-T90
Stack	-2.16	External closing pair is T51-A89
Helix	-4.66	4 base pairs
Interior loop	+3.81	External closing pair is G52-C88
Stack	-2.42	External closing pair is G57-T81
Stack	-2.35	External closing pair is C58-G80
Stack	-0.63	External closing pair is T59-G79
Stack	-1.39	External closing pair is T60-A78
Stack	-1.14	External closing pair is A61-T77
Helix	-7.93	6 base pairs
Interior loop	+0.77	External closing pair is A62-T76
Stack	-1.14	External closing pair is T64-A74
Stack	-0.93	External closing pair is T65-A73
Helix	-2.07	3 base pairs
Hairpin loop	+3.01	Closing pair is G66-T72
Stack	-2.44	External closing pair is G16-C30
Stack	-2.76	External closing pair is T17-A29
Stack	-2.16	External closing pair is C18-G28
Stack	-1.10	External closing pair is A19-T27
Helix	-8.47	5 base pairs
Hairpin loop	+3.58	Closing pair is T20-A26
TMVcg_13 , structure 4
ΔG = -30.10 kcal/mol ΔH = -327.20 kcal/mol ΔS = -999.83 e.u. Tm = 54.1°C
Structural element	δδG	Information
External loop	-0.89	2 ss bases & 1 closing helices
Stack	-2.76	External closing pair is T2-A126
Stack	-1.95	External closing pair is C3-G125
Stack	-0.93	External closing pair is T4-A124
Stack	-2.42	External closing pair is G5-T123
Stack	-2.25	External closing pair is C6-G122
Helix	-10.31	6 base pairs
Multi-loop	+4.00	External closing pair is G7-C121
		5 ss bases & 3 closing helices
Stack	-2.76	External closing pair is T70-A116
Stack	-1.95	External closing pair is C71-G115
Helix	-4.71	3 base pairs
Interior loop	+2.53	External closing pair is T72-A114
Stack	-0.63	External closing pair is T76-G112
Stack	-1.39	External closing pair is T77-A111
Stack	-0.63	External closing pair is A78-T110
Stack	-2.35	External closing pair is G79-T109
Helix	-5.01	5 base pairs
Bulge loop	+1.30	External closing pair is G80-C108
Stack	-2.16	External closing pair is T82-A107
Helix	-2.16	2 base pairs
Bulge loop	+0.98	External closing pair is G83-C106
Stack	-1.14	External closing pair is A85-T105
Helix	-1.14	2 base pairs
Interior loop	+1.26	External closing pair is A86-T104
Stack	-2.16	External closing pair is C88-G100
Stack	-1.10	External closing pair is A89-T99
Helix	-3.27	3 base pairs
Hairpin loop	+2.69	Closing pair is T90-A98
Stack	-1.13	External closing pair is G8-T68
Stack	-2.76	External closing pair is T9-A67
Stack	-1.23	External closing pair is C10-G66
Stack	-1.20	External closing pair is G11-T65
Stack	-1.13	External closing pair is A12-T64
Helix	-7.44	6 base pairs
Multi-loop	+2.29	External closing pair is T13-G63
		8 ss bases & 3 closing helices
Stack	-1.20	External closing pair is G35-T60
Stack	-1.95	External closing pair is A36-T59
Stack	-3.85	External closing pair is G37-C58
Helix	-7.00	4 base pairs
Interior loop	+3.00	External closing pair is C38-G57
Stack	-1.10	External closing pair is A40-T54
Stack	-1.20	External closing pair is T41-A53
Stack	-0.41	External closing pair is T42-G52
Stack	-1.13	External closing pair is G43-T51
Stack	-1.39	External closing pair is T44-A50
Helix	-5.24	6 base pairs
Hairpin loop	+3.93	Closing pair is A45-T49
Stack	-2.44	External closing pair is G16-C30
Stack	-2.76	External closing pair is T17-A29
Stack	-2.16	External closing pair is C18-G28
Stack	-1.10	External closing pair is A19-T27
Helix	-8.47	5 base pairs
Hairpin loop	+3.58	Closing pair is T20-A26
TMVcg_13 , structure 5
ΔG = -30.02 kcal/mol ΔH = -313.90 kcal/mol ΔS = -955.34 e.u. Tm = 55.4°C
Structural element	δδG	Information
External loop	-0.89	2 ss bases & 1 closing helices
Stack	-2.76	External closing pair is T2-A126
Stack	-1.95	External closing pair is C3-G125
Stack	-0.93	External closing pair is T4-A124
Stack	-2.42	External closing pair is G5-T123
Stack	-2.25	External closing pair is C6-G122
Helix	-10.31	6 base pairs
Multi-loop	+2.65	External closing pair is G7-C121
		2 ss bases & 4 closing helices
Stack	-1.20	External closing pair is G97-T119
Stack	-1.13	External closing pair is A98-T118
Helix	-2.33	3 base pairs
Interior loop	+2.40	External closing pair is T99-G117
Stack	-1.14	External closing pair is T104-A114
Stack	-2.76	External closing pair is T105-A113
Helix	-3.90	3 base pairs
Hairpin loop	+2.44	Closing pair is C106-G112
Stack	-2.76	External closing pair is T70-A96
Stack	-1.95	External closing pair is C71-G95
Stack	-1.39	External closing pair is T72-A94
Stack	-1.14	External closing pair is A73-T93
Helix	-7.24	5 base pairs
Interior loop	+2.17	External closing pair is A74-T92
Stack	-2.44	External closing pair is G80-C88
Stack	-1.14	External closing pair is T81-A87
Helix	-3.58	3 base pairs
Hairpin loop	+3.93	Closing pair is T82-A86
Stack	-1.13	External closing pair is G8-T68
Stack	-2.76	External closing pair is T9-A67
Stack	-1.23	External closing pair is C10-G66
Stack	-1.20	External closing pair is G11-T65
Stack	-1.13	External closing pair is A12-T64
Helix	-7.44	6 base pairs
Multi-loop	+2.29	External closing pair is T13-G63
		8 ss bases & 3 closing helices
Stack	-1.20	External closing pair is G35-T60
Stack	-1.95	External closing pair is A36-T59
Stack	-3.85	External closing pair is G37-C58
Helix	-7.00	4 base pairs
Interior loop	+3.00	External closing pair is C38-G57
Stack	-1.10	External closing pair is A40-T54
Stack	-1.20	External closing pair is T41-A53
Stack	-0.41	External closing pair is T42-G52
Stack	-1.13	External closing pair is G43-T51
Stack	-1.39	External closing pair is T44-A50
Helix	-5.24	6 base pairs
Hairpin loop	+3.93	Closing pair is A45-T49
Stack	-2.44	External closing pair is G16-C30
Stack	-2.76	External closing pair is T17-A29
Stack	-2.16	External closing pair is C18-G28
Stack	-1.10	External closing pair is A19-T27
Helix	-8.47	5 base pairs
Hairpin loop	+3.58	Closing pair is T20-A26
TMVcg_13 , structure 6
ΔG = -29.89 kcal/mol ΔH = -320.00 kcal/mol ΔS = -976.31 e.u. Tm = 54.6°C
Structural element	δδG	Information
External loop	-0.89	2 ss bases & 1 closing helices
Stack	-2.76	External closing pair is T2-A126
Stack	-1.95	External closing pair is C3-G125
Stack	-0.93	External closing pair is T4-A124
Stack	-2.42	External closing pair is G5-T123
Stack	-2.25	External closing pair is C6-G122
Helix	-10.31	6 base pairs
Multi-loop	+3.47	External closing pair is G7-C121
		4 ss bases & 4 closing helices
Stack	-2.44	External closing pair is A107-T118
Stack	-1.95	External closing pair is C108-G117
Stack	-1.20	External closing pair is T109-A116
Helix	-5.59	4 base pairs
Hairpin loop	+3.24	Closing pair is T110-G115
Stack	-2.76	External closing pair is G35-C106
Stack	-0.63	External closing pair is A36-T105
Stack	-2.42	External closing pair is G37-T104
Helix	-5.81	4 base pairs
Interior loop	+1.13	External closing pair is C38-G103
Stack	-1.10	External closing pair is A40-T99
Stack	-1.20	External closing pair is T41-A98
Helix	-2.31	3 base pairs
Interior loop	+0.73	External closing pair is T42-G97
Stack	-1.39	External closing pair is T46-A94
Helix	-1.39	2 base pairs
Interior loop	+0.77	External closing pair is A47-T93
Stack	-1.39	External closing pair is T49-A91
Stack	-1.10	External closing pair is A50-T90
Stack	-2.16	External closing pair is T51-A89
Helix	-4.66	4 base pairs
Interior loop	+3.81	External closing pair is G52-C88
Stack	-2.42	External closing pair is G57-T81
Stack	-2.35	External closing pair is C58-G80
Stack	-0.63	External closing pair is T59-G79
Stack	-1.39	External closing pair is T60-A78
Stack	-1.14	External closing pair is A61-T77
Helix	-7.93	6 base pairs
Interior loop	+0.77	External closing pair is A62-T76
Stack	-1.14	External closing pair is T64-A74
Stack	-0.93	External closing pair is T65-A73
Helix	-2.07	3 base pairs
Hairpin loop	+3.01	Closing pair is G66-T72
Stack	-2.76	External closing pair is T9-A33
Helix	-2.76	2 base pairs
Interior loop	+1.79	External closing pair is C10-G32
Stack	-2.44	External closing pair is G16-C30
Stack	-2.76	External closing pair is T17-A29
Stack	-2.16	External closing pair is C18-G28
Stack	-1.10	External closing pair is A19-T27
Helix	-8.47	5 base pairs
Hairpin loop	+3.58	Closing pair is T20-A26
TMVcg_13 , structure 7
ΔG = -29.88 kcal/mol ΔH = -276.40 kcal/mol ΔS = -829.61 e.u. Tm = 60.0°C
Structural element	δδG	Information
External loop	-8.21	14 ss bases & 5 closing helices
Stack	-2.42	External closing pair is G103-C121
Helix	-2.42	2 base pairs
Interior loop	+2.09	External closing pair is T104-G120
Stack	-2.44	External closing pair is A107-T118
Stack	-1.95	External closing pair is C108-G117
Stack	-1.20	External closing pair is T109-A116
Helix	-5.59	4 base pairs
Hairpin loop	+3.24	Closing pair is T110-G115
Stack	-1.20	External closing pair is T92-A101
Stack	-0.93	External closing pair is T93-G100
Helix	-2.14	3 base pairs
Hairpin loop	+1.03	Closing pair is A94-T99
Stack	-2.44	External closing pair is G63-C88
Stack	-1.14	External closing pair is T64-A87
Helix	-3.58	3 base pairs
Interior loop	+1.70	External closing pair is T65-A86
Stack	-1.13	External closing pair is A69-T81
Stack	-1.56	External closing pair is T70-G80
Stack	-1.95	External closing pair is C71-G79
Stack	-1.39	External closing pair is T72-A78
Helix	-6.03	5 base pairs
Hairpin loop	+3.93	Closing pair is A73-T77
Stack	-1.20	External closing pair is G35-T60
Stack	-1.95	External closing pair is A36-T59
Stack	-3.85	External closing pair is G37-C58
Helix	-7.00	4 base pairs
Interior loop	+3.00	External closing pair is C38-G57
Stack	-1.10	External closing pair is A40-T54
Stack	-1.20	External closing pair is T41-A53
Stack	-0.41	External closing pair is T42-G52
Stack	-1.13	External closing pair is G43-T51
Stack	-1.39	External closing pair is T44-A50
Helix	-5.24	6 base pairs
Hairpin loop	+3.93	Closing pair is A45-T49
Stack	-2.76	External closing pair is T2-A33
Stack	-1.95	External closing pair is C3-G32
Stack	-2.16	External closing pair is T4-A31
Helix	-6.87	4 base pairs
Interior loop	+2.37	External closing pair is G5-C30
Stack	-3.29	External closing pair is G7-C25
Stack	-2.44	External closing pair is G8-C24
Helix	-5.73	3 base pairs
Interior loop	+0.77	External closing pair is T9-A23
Stack	-1.20	External closing pair is G11-T21
Stack	-1.10	External closing pair is A12-T20
Helix	-2.31	3 base pairs
Hairpin loop	+3.19	Closing pair is T13-A19
TMVcg_14 , structure 1
ΔG = -31.93 kcal/mol ΔH = -229.30 kcal/mol ΔS = -664.21 e.u. Tm = 72.1°C
Structural element	δδG	Information
External loop	-2.92	16 ss bases & 2 closing helices
Stack	-2.16	External closing pair is C31-G80
Stack	-1.95	External closing pair is A32-T79
Stack	-2.42	External closing pair is G33-C78
Stack	-0.63	External closing pair is T34-G77
Stack	-1.14	External closing pair is T35-A76
Stack	-2.16	External closing pair is T36-A75
Stack	-2.76	External closing pair is G37-C74
Helix	-13.23	8 base pairs
Interior loop	+3.08	External closing pair is A38-T73
Stack	-2.76	External closing pair is T46-A69
Stack	-3.29	External closing pair is C47-G68
Stack	-2.25	External closing pair is C48-G67
Helix	-8.30	4 base pairs
Interior loop	+0.62	External closing pair is G49-C66
Stack	-1.95	External closing pair is A52-T63
Stack	-3.29	External closing pair is G53-C62
Stack	-2.44	External closing pair is G54-C61
Helix	-7.68	4 base pairs
Hairpin loop	+4.29	Closing pair is T55-A60
Stack	-2.76	External closing pair is T6-A27
Stack	-2.16	External closing pair is C7-G26
Helix	-4.93	3 base pairs
Interior loop	+0.50	External closing pair is A8-T25
Stack	-3.85	External closing pair is G11-C22
Stack	-1.23	External closing pair is C12-G21
[truncated: 3,240 more rows]

## Sheet: ORMV MFE
	DINAMelt Web Server computation								Context Fold RNA secondary structure prediction tool
	ΔG	ΔH	ΔS	Tm
ORMV_1	ΔG = -23.78	ΔH = -256.40	ΔS = -782.84	Tm = 54.4°C					>ORMV_1
ORMV_2	ΔG = -23.84	ΔH = -182.50	ΔS = -533.94	Tm = 68.6°C					GUCCUUAACCACAUCAAAACCUAUCAAGCAAAGGCCUUAACAUAUGCUAAUGUGUUAUCUUUCGUUGAGUCUAUUAGGUCUAGAGUUAUAAUUAACGGUGU
ORMV_3	ΔG = -9.06	ΔH = -133.80	ΔS = -419.79	Tm = 45.6°C	hot5				..........(((((................((((((((((((........)))))).((.......))......))))))...((((....)))))))))
ORMV_4	ΔG = -35.45	ΔH = -310.80	ΔS = -926.64	Tm = 62.3°C
ORMV_5	ΔG = -21.67	ΔH = -194.60	ΔS = -581.96	Tm = 61.2°C					>ORMV_2
ORMV_6	ΔG = -29.59	ΔH = -219.00	ΔS = -637.42	Tm = 70.4°C					UGCAGACUAUAGUCUAUCAUUCGAAGAAGAUCAAUGCGAUUUUUGGUCCUAUGUUUUCAGAGUUAACGAGGAUGCUCCUUG
ORMV_7	ΔG = -27.41	ΔH = -276.80	ΔS = -839.27	Tm = 56.7°C					((.((((....))))..)).(((((((.((((((........)))))).....))))).)).....(((((.....)))))
ORMV_8	ΔG = -31.45	ΔH = -238.30	ΔS = -696.11	Tm = 69.2°C
ORMV_9	ΔG = -36.21	ΔH = -301.60	ΔS = -893.12	Tm = 64.5°C					>ORMV_3
ORMV_10	ΔG = -23.78	ΔH = -217.50	ΔS = -651.93	Tm = 60.5°C					ACCGGGUGUAUAUUAAUUCAGCAGUUCUAAAACCGUUGUACGAGUCUCUCAUGAAGUCCUUUGA
ORMV_11	ΔG = -37.12	ΔH = -298.20	ΔS = -878.61	Tm = 66.2°C					.(.(((............((((.(((....))).)))).......((.......)).)))..).
ORMV_12	ΔG = -28.92	ΔH = -216.90	ΔS = -632.61	Tm = 69.7°C
ORMV_13	ΔG = -28.45	ΔH = -253.60	ΔS = -757.70	Tm = 61.5°C	hot2				>ORMV_4
ORMV_14	ΔG = -44.23	ΔH = -371.70	ΔS = -1102.04	Tm = 64.1°C					UGAUUUGUUAGUGAAUGUGCCAUUAGAUAAGUAUAGGUAUGUGGGUGUUUUGGGUGUUGUUUUCACCGGUGAAUGGCUAGUACCGGAUUUCGUUAAAGGUGGGGUAACAGUGAGCGUGAUUGACAAACGGC
ORMV_15	ΔG = -18.74	ΔH = -184.20	ΔS = -556.82	Tm = 57.7°C					.(.(((((((((....((((((((...........(((((...(((..(((.((((.......))))...)))..))).))))).......((((.........)))))))).)))).))))))))))...
ORMV_16	ΔG = -15.08	ΔH = -181.60	ΔS = -560.39	Tm = 50.9°C
ORMV_17	ΔG = -55.06	ΔH = -461.00	ΔS = -1366.11	Tm = 64.3°C	MD39				>ORMV_5
ORMV_18	ΔG = -7.53	ΔH = -90.50	ΔS = -279.22	Tm = 51.0°C					GGUAUGUGUAUCAUAAGGAGUUUUUAGUUACUAGAGUUAAUACGUGGUAUUGUAAGUUUACUAGAGUCGAUACUUUUACUCUUUUCCGUGGU
ORMV_19	ΔG = -25.74	ΔH = -243.90	ΔS = -734.17	Tm = 59.1°C					.........(((((..(((((........)).(((((.......(((((.........)))))((((....))))..)))))..))))))))
ORMV_20	ΔG = -30.38	ΔH = -270.00	ΔS = -806.39	Tm = 61.7°C
ORMV_21	ΔG = -35.77	ΔH = -288.70	ΔS = -851.19	Tm = 66.0°C					>ORMV_6
ORMV_22	ΔG = -12.24	ΔH = -159.40	ΔS = -495.24	Tm = 48.7°C					UUGCGCGCGGUGGUUUCGUCAAGCUUGCUGAAGAGAGUUUAGAGAUCAAAAUUCCAGAGUUAUACUGCACUUUUACCGACAGGUUAGUGCUCGAGU
ORMV_23	ΔG = -53.28	ΔH = -395.60	ΔS = -1152.01	Tm = 70.2°C	MD62				..((.((.((.((((((...((((((.(....).)))))).))))))......))...........(((((...(((....))).))))).)).))
ORMV_24	ΔG = -39.80	ΔH = -282.20	ΔS = -815.75	Tm = 72.8°C
ORMV_25	ΔG = -31.10	ΔH = -326.00	ΔS = -992.43	Tm = 55.3°C					>ORMV_7
ORMV_26	ΔG = -21.85	ΔH = -169.20	ΔS = -495.88	Tm = 68.1°C					CAGAAGAGGAAGUUGCUGAGGCGCUUAGCGGAGAAGUGGUGCAAGAUGAAGGAUUGAGGUUGAGUAACAAAGCACCCUUCCCAUGUGUGAGUA
ORMV_27	ΔG = -29.99	ΔH = -205.70	ΔS = -591.32	Tm = 74.7°C					((...(.(((((.((((...(((((...(......).)))))................(((....)))..))))..)))))).))........
ORMV_28	ΔG = -29.97	ΔH = -232.80	ΔS = -682.58	Tm = 67.9°C	hot3
ORMV_29	ΔG = -23.57	ΔH = -164.70	ΔS = -474.95	Tm = 73.6°C					>ORMV_8
ORMV_30	ΔG = -36.82	ΔH = -277.40	ΔS = -809.62	Tm = 69.5°C					AAGGUUAGAGAUAUGGUCAUCAUACCUCUCUUCGACGCAUCAAUCACAACUGGAAGGAUGUCAAGAAGGGAAGUGUUGGUGAACAAGG
ORMV_31	ΔG = -21.73	ΔH = -177.90	ΔS = -525.56	Tm = 65.3°C					.............((.((((((.((.(((((((((((..((..((.......)).)).))))..))))))).))..)))))).))...
ORMV_32	ΔG = -29.77	ΔH = -223.30	ΔS = -651.29	Tm = 69.7°C
ORMV_33	ΔG = -26.97	ΔH = -190.90	ΔS = -551.67	Tm = 72.9°C					>ORMV_9
ORMV_34	ΔG = -31.98	ΔH = -241.90	ΔS = -706.44	Tm = 69.3°C					ACUGUAGGAUCGACUUCUCGAAAUCUGUGCAAGUGCCGAAAGAACGGCCGGUUUUCAUGAAACCUAAAUUGAGGACGGCGGCAGAAAUGCCACGAACUGCUGGUC
ORMV_35	ΔG = -29.29	ΔH = -246.20	ΔS = -729.97	Tm = 64.1°C					(((((((..(((.((.(((((.............((((......)))).((((.......))))....)))))...)).((((....)))).))).)))).))).
ORMV_36	ΔG = -27.46	ΔH = -218.60	ΔS = -643.24	Tm = 66.7°C
ORMV_37	ΔG = -31.27	ΔH = -275.10	ΔS = -820.56	Tm = 62.1°C					>ORMV_10
ORMV_38	ΔG = -21.73	ΔH = -173.20	ΔS = -509.74	Tm = 66.6°C					UCCACUUAAGUUGAUAUCUAAAUUAGGUUGUAAACAUAUUAGAGAUGAAGUUCACUUAGAAGAGUUGCGUAGAUCUUUGUGUGAUGUAACUAGUAAUU
ORMV_39	ΔG = -30.39	ΔH = -236.00	ΔS = -691.94	Tm = 67.9°C					...(((..((.......))......(((((((..(((((.((((((.(.((..((((....)))).)).)..))))))))))).))))))))))....
ORMV_40	ΔG = -17.44	ΔH = -166.90	ΔS = -502.98	Tm = 58.7°C
ORMV_41	ΔG = -24.48	ΔH = -270.90	ΔS = -829.28	Tm = 53.5°C					>ORMV_11
ORMV_42	ΔG = -23.13	ΔH = -263.80	ΔS = -809.93	Tm = 52.6°C					UCGUUGAUGGUGUUCCAGGCUGUGGAAAAACAAAGGAAAUCUUGGAGAAGGUAAACUUUUCCGAAGACUUGGUGUUGGUACCUGGAAAAGAAGCGUCAAAAAUGAU
ORMV_43	ΔG = -35.05	ΔH = -262.50	ΔS = -765.44	Tm = 69.8°C					(((((..((((((.(((((....................(((((((((((.....))))))).))))((.......))..))))).......))))))..))))).
ORMV_44	ΔG = -28.72	ΔH = -225.80	ΔS = -663.23	Tm = 67.3°C
ORMV_45	ΔG = -42.42	ΔH = -289.70	ΔS = -832.17	Tm = 75.0°C					>ORMV_12
ORMV_46	ΔG = -15.89	ΔH = -168.90	ΔS = -514.93	Tm = 54.9°C					UACGAGCCUAAAGUAAGUGACUUCCUUGCUCUUACGAAAAAGGAGGAAAUUUUACCCAAGGCUUUAACGAGGUUAAAGACUGUCUCUAUUAG
ORMV_47	ΔG = -56.23	ΔH = -479.80	ΔS = -1425.44	Tm = 63.4°C	hot1				...((((((...(((((...(((((((..((....))..)))))))....)))))...))))))....(((((........)))))......
ORMV_48	ΔG = -18.16	ΔH = -209.30	ΔS = -643.24	Tm = 52.2°C
ORMV_49	ΔG = -23.64	ΔH = -223.50	ΔS = -672.59	Tm = 59.1°C					>ORMV_13
ORMV_50	ΔG = -35.03	ΔH = -310.10	ΔS = -925.69	Tm = 61.8°C					CAGGAGAUUGGCGAGACAUGCAGUUCUAUUAUGACACUCUUCUUCCCGGAAACAGUACUAUUCUCAAUGAAUUCGAUGCUGUGACGAUGAAUUUGAGGGAUA
ORMV_51	ΔG = -56.01	ΔH = -417.50	ΔS = -1216.52	Tm = 70.0°C	hot4				.((((((...((.......)).(((.......)))..))))))((((....(((((.(.((((.....))))..)..)))))..(((.....))).))))..
ORMV_52	ΔG = -46.15	ΔH = -296.50	ΔS = -842.50	Tm = 78.8°C
ORMV_53	ΔG = -37.55	ΔH = -301.50	ΔS = -888.27	Tm = 66.3°C					>ORMV_14
									CAACAGGCCGUACACUCCCUAGCGGGUGGUCUAAGGACUCUUGAGUUGGAGUAUCUCAUGAUGCAAGUUCCGUUCGGUUCUCUAACGUACGAUAUCGGUGGUAACUUCGCUGCGCACCUUUUCAAGGGA
									....(((((.......(((....))).))))).....((((((((..((.((....(.....(((((((((((.((((..((........)).)))))))).))))).)).).)).))..)))))))).
									>ORMV_15
									UCCAGUCGUGCGAUCUGUCCAAACCUUUGGAAGAGUCUGAGAAGUACUAUAAUGCGUUAUCCGAGCUGUC
									..((((((.(((.(((.(((((....))))))))((((....)).)).......)))....))).)))..
									>ORMV_16
									GAGCACACUCAAUUACACCCAUAGUUUUAGUAAUAUAAUUAAGUACGUGUGUAAGACCUUCUUCCCUGCGAGU
Loop Free-Energy Decomposition									..((((((......((.......))....(((...........))))))))).....(((.........))).
ORMV_1 , structure 1
ΔG = -23.78 kcal/mol ΔH = -256.40 kcal/mol ΔS = -782.84 e.u. Tm = 54.4°C									>ORMV_17
									ACCUACGCAGAUUGAAGAGUUUUUCUCUGAUCUAGAUUCGUCACAAGCGAUGGAGAUUCUGGAGCUCGACAUUUCAAAGUAUGACAAGUCACAAAACGAGUUCCAUUGCGCUGUUGAGUACAAGAUAUGGGAAAAGCUUGGAAUUGACGAUUGGU
Structural element	δδG	Information							(((..(((((.((...(((((((((((..((((.((((((..((.((((..((....))(((((((((((........)).(((....))).....)))))))))...))))))))))).).))))..))))))))))).)).))).))...)))
External loop	-0.87	10 ss bases & 1 closing helices
Stack	-2.16	External closing pair is C10-G100							>ORMV_18
Stack	-2.44	External closing pair is A11-T99							ACAACAACAAAUUACAAUAACAACAAAACAAAUACAAACAACAACAACAUGGCACAAUUUCAACAAACAGUAAACAUGCAAACAUUGCA
Helix	-4.60	3 base pairs							...........((((.......................((.........))(........)........))))...(((.......)))
Multi-loop	+1.47	External closing pair is C12-G98
		2 ss bases & 3 closing helices							>ORMV_19
Stack	-2.44	External closing pair is G85-C96							GAAUACGGUUCAUGAAGUUCAGGGCGAAACGUACGAGAAGACAGCUAUCGUUCGGUUGACAGCAACUCCCUUGGAGAUCAUAU
Stack	-1.14	External closing pair is T86-A95							((.......))((((..(((((((.((..((.((((..((....)).)))).))((((....)))))))))))))..))))..
Stack	-1.39	External closing pair is T87-A94
Helix	-4.97	4 base pairs							>ORMV_20
Hairpin loop	+3.79	Closing pair is A88-T93							GGAUAGUGAGGAGUUCUAUAAGGCUAUGGACGACGCGUGGGAGUACAAGAAGACCUUGGCUAUGCUCAAUUCCGAGAGGACCAUCUUCAAAG
Stack	-2.76	External closing pair is T14-A84							......(((((((.(((......((..(((.((.((((((.....((((.....)))).))))))))...))).)).))).).))))))...
Helix	-2.76	2 base pairs
Interior loop	+2.45	External closing pair is C15-G83							>ORMV_21
Stack	-2.44	External closing pair is A19-T79							CCUCAUGUUCUGGUGGCGCUGACAAGGCACACUACACGAUGUAAAUAUUACACUGUUGUGCUAGACCCGAUGGUGAAUGUGAUUUCUGAACUGGGGAAACUGUCCAACU
Stack	-3.29	External closing pair is C20-G78							(((((.(((((((((((.((....)))).)))))(((.............(((....)))....(((....)))....)))......))))))))).............
Stack	-1.95	External closing pair is C21-G77
Stack	-1.39	External closing pair is T22-A76							>ORMV_22
Helix	-9.07	5 base pairs							UUCGUUACAAUAUAAAGAAGAAAAUGGUUUACAACAUCACGAGCUCGAAUCAGUACCAGUAUUUCGC
Bulge loop	+4.79	External closing pair is A23-T75							.((((..(........)........(((.......)))))))...((((.(.......)...)))).
Stack	-2.76	External closing pair is T24-A68
Stack	-2.16	External closing pair is C25-G67							>ORMV_23
Stack	-1.14	External closing pair is A26-T66							UGCUUAACCAGUGCGUGUCUGCGUUGUCGCAGUCGUACCAAACUCAAGCGGCAAGAGAUACUGUUAGACAGCAGUUCUCUAACCUUCUGAGUGCGAUUGUGACACCGAACCAGCGGUUUCCAGAAGCA
Helix	-6.06	4 base pairs							(((((.(((.((..(.((...((.((((((((((((......(((.((.((..(((((.(((((......))))))))))..))..))))).)))))))))))).)).))).)))))......)))))
Bulge loop	+1.30	External closing pair is A27-T65
Interior loop	+0.77	External closing pair is C29-G64							>ORMV_24
Stack	-1.14	External closing pair is A31-T62							GCCGUUGCCGAGGUCCAUAAGACCGCGGUUGGCGGAGCGUUUGUUUACUGUAGUAUAAUUAAAUAUUUGUCAGAUAAAAGGUUGUUUAAAGAUUUGUUUUUUGUUUGACUG
Stack	-0.63	External closing pair is A32-T61							.((((.((((.((((.....)))).))))..))))..(.......(((....))).............((((((((((((((.............)))))))))))))).)
Stack	-2.35	External closing pair is G33-T60
Helix	-4.12	4 base pairs							>ORMV_25
Interior loop	+1.61	External closing pair is G34-C59							ACCGUUAACCGGUGGGACACUUACGCUAUUGCACUUCAUAGUAUUUAUGAUAUUCCUGCUGAUGAGUUCGGUGCGGCGCUACUCAGGAAGAAUGUAAAAAUUUGUUACGCGGCU
Stack	-1.39	External closing pair is T38-A57							.((((.(((((((((((.......((....))...((((.......))))...)))))))).(((((.((......))..)))))..................)))..))))..
Stack	-1.14	External closing pair is A39-T56
Stack	-2.44	External closing pair is A40-T55							>ORMV_26
Stack	-2.16	External closing pair is C41-G54							UCGGAAUGGGAUACCGACAAGGCAAUCUUAGGUCCGUUAGCGAUGACAUUUUUCCUUGUCACAAAG
Stack	-1.13	External closing pair is A42-T53							.((((.((((((.((.....))..))))))..)))).....(.(((((........))))))....
Stack	-0.93	External closing pair is T43-G52
Stack	-1.10	External closing pair is A44-T51							>ORMV_27
Helix	-10.30	8 base pairs							UGGUUGACGAUUUCGUCGAUUCGGUUGCUGCAUUCAAGGCGAUUGACAGUUUCAGGAAGAAAAAGAAAAGGAUUGGAGGAAGGGAUGUAAAUAGUAAUAAGUAUAGAUA
Hairpin loop	+2.81	Closing pair is T45-A50							(.(((((((....)))))))(((((((((........)))))))))..............................................................)
									>ORMV_28
ORMV_2 , structure 1									AUUUUCACGAGAACAUGCUCCUGGACUGUGACUCUGUCACCUUGGAGGAUAUUGGAGCCACAUUUCAACGUGCCGGUGACAAGUUGAAUUUCUUCU
ΔG = -23.84 kcal/mol ΔH = -182.50 kcal/mol ΔS = -533.94 e.u. Tm = 68.6°C									........(((((...(((((..(((.........))).((.....)).....))))).....((((((.((.......)).)))))).)))))..
Structural element	δδG	Information							>ORMV_29
External loop	-2.56	18 ss bases & 3 closing helices							UUAAAUCGAAGAGAUAUACUUACGGUGUAAUUCCGUAAGGGUGGCGUAAACCAAAUUACGCAAUGUUUU
Stack	-1.23	External closing pair is C67-G81							..(((.(...........(((((((.......)))))))....(((((........)))))...).)))
Stack	-1.20	External closing pair is G68-T80
Stack	-1.95	External closing pair is A69-T79							>ORMV_30
Stack	-3.29	External closing pair is G70-C78							AAUCUCAAGAGAAGUCGGGUGUGUGGGAUGUGAGAAGAGGACGCUGGUUACUAAAACCUAACGCGAAGUGUCACGCUUGGGGUGUUGCGGAAGAUGCUAACCACAAGUUAG
Stack	-2.76	External closing pair is G71-C77							...(((..((....)))))..(((((...............(((.(((.......)))....))).((((((.(((..........)))...))))))..)))))......
Helix	-10.43	6 base pairs
Hairpin loop	+3.93	Closing pair is A72-T76							>ORMV_31
Stack	-2.16	External closing pair is C18-G53							CAGAGGUUGUGAGAGGGAAAGGUGCUUUAAACCCAAUAACUUUACCGUUAGAGGGGAAAAUUCUCACCUUUACAC
Stack	-1.10	External closing pair is A19-T52							........(((......(((((((.......(((..((((......))))..)))((....)).))))))).)))
Helix	-3.27	3 base pairs
Interior loop	+1.09	External closing pair is T20-A51							>ORMV_32
Stack	-2.76	External closing pair is G23-C48							UUGUUGUGGACGAGAAGGAAGAUAGAAGGGUCACGCUCAGGUGUCCGGCAGACGUUACAUACUUCUUGAAUCAGAAGUACGACGGGUCAGUACUGU
Helix	-2.76	2 base pairs							..((...(((((.((.((..((........)).).)))...)))))(((...((((...(((((((......))))))).)))).)))...))...
Interior loop	+0.43	External closing pair is A24-T47
Stack	-1.20	External closing pair is G26-T44							>ORMV_33
Stack	-1.14	External closing pair is A27-T43							UAGACUGGCGGUUUCUAGUGACUCUUUGGUGUACUCGGACAUGGGUAAACUUAAGACGUUAACGUCAUGUUGC
Stack	-0.63	External closing pair is A28-T42							..(((((((((((......)))((((.(((.(((((......))))).))).))))......))))).)))..
Stack	-1.20	External closing pair is G29-T41
Stack	-1.10	External closing pair is A30-T40							>ORMV_34
Stack	-2.76	External closing pair is T31-A39							AUGCCUUUAAGGAGUUGUGUCAGAAGAAGAACGUCGACCCUGAUGUCGCUGCGAAGGUGGUGGUGGCGAUUAUGAAUAGUGAAUUGACGUUACCGUUCAAG
Helix	-8.04	7 base pairs							..(((....(((.((((.(((.......).))..))))))).....((((((....))))))..))).....(((((.((((.......)))).)))))..
Hairpin loop	+1.90	Closing pair is C32-G38
Stack	-1.95	External closing pair is A4-T15							>ORMV_35
Stack	-2.76	External closing pair is G5-C14							CUCUGGCUCUGGAGGUGGUUUCUGUUGCCAUGGUUACUAAUAACGUGGUUGUUAAAGGUUUGAGGGAAAAAGUCAUCGCUGUGAAUGAUCCGAACG
Stack	-2.44	External closing pair is A6-T13							((.((((.(.(((.......))))..)))).))..........((((((((((.(.(((.(((.........)))..))).).))))).))..)))
Helix	-7.15	4 base pairs
Hairpin loop	+3.01	Closing pair is C7-G12							>ORMV_36
									CACUGCUGCAUGCCAAAUUUGGAUGUCCGUGAUAUAGCUCGUCAUGAGGGGCACAAGGAGGCAAUCUUUAGUUACCUUUCUCGCCUAG
									(((.(..((((.(((....))))))).))))...(((..((....((((((.(((((((.....))))).))..)))))).)).))).
ORMV_3 , structure 1
ΔG = -9.06 kcal/mol ΔH = -133.80 kcal/mol ΔS = -419.79 e.u. Tm = 45.6°C									>ORMV_37
									UCCGGCGUGUGGAUUGUGUCCGAAUGGUGCGAACUUCGACAGAGUGGAUAUGGACAUAUCUGAGUUCCAUCUCAAGAGUGUAGAUGCAGUU
Structural element	δδG	Information							..((((((.......))).))).....((((..((.((.(.(((((((..((((....))))...)))).)))..)..)).)).))))...
External loop	-0.98	7 ss bases & 1 closing helices
Stack	-2.35	External closing pair is G4-T60							>ORMV_38
Stack	-3.29	External closing pair is G5-C59							AUGUGGCAUACGUUUACGUUGAUACACAGCAAAUUCCCUUCAUUUGUAGGGUUGCGAAUUUCCCUUAUCCUGCGCAUUUC
Helix	-5.64	3 base pairs							((((.(((.(((....))).........(((....((((........)))).)))...............)))))))...
Interior loop	+3.55	External closing pair is G6-C58
Stack	-1.14	External closing pair is T17-A55							>ORMV_39
Stack	-2.76	External closing pair is T18-A54							CCAUUUAAAUCGAAACCUGUUAUUUCCUGGAUCACCUGUUAACGUACGCGUGGCGUAUAUUACAGUGGGAAUAACUAAAAGUGAGAGGUUCGAAUCCUCCCUA
Stack	-2.16	External closing pair is C19-G53							..................(((((((((.((....)).....((((.......))))..........)))))))))....((.(.((((.......))))))).
Helix	-6.06	4 base pairs
Interior loop	+1.27	External closing pair is A20-T52							>ORMV_40
Stack	-1.95	External closing pair is A23-T49							GAUGAUUAAAAGAAACAUGAAUGCACCAGAUUUGACAGGUACGAUUGAUAUAGAGGACACUGCGUCGUUAGUAGUUGAAAAGUU
Helix	-1.95	2 base pairs							.............(((......(.(((.(......).))).)................(((((.......)))))......)))
Interior loop	+3.51	External closing pair is G24-C48
Stack	-2.44	External closing pair is A32-T45							>ORMV_41
Helix	-2.44	2 base pairs							GAGACAAGGACACAGAAAAACGACGCUCAAAGAUUACACGGCUGGUAUAAAGACAUGUUUGUGGUACCAAAGGAAAAGCGGUGACGUGACUACCUUCAUUGGGAACA
Bulge loop	+0.45	External closing pair is C33-G44							.....((((.(((.(.....((.((((....(.........)((((((....(((....))).)))))).......)))).)).))))....))))...........
Stack	-2.25	External closing pair is C34-G42
Stack	-2.44	External closing pair is G35-C41							>ORMV_42
Helix	-4.69	3 base pairs							GCUAUGAUGUCAGCGGUGUACACGGGAAAGAUCAAGGUUCAACAGAUGAAGAACUACGUCGAUUACCUAAGUGCCUCAUUGUCAGCUACAGUCUCAA
Hairpin loop	+3.93	Closing pair is T36-A40							(((((((((.....(((...(..(((((.(((...(((((..........)))))..)))..)).)))..).))).)))))).)))...........
									>ORMV_43
ORMV_4 , structure 1									CAUUGAAACUGAAGAAGAGUCGCGUCCAUCGGCUUCCGAAGUAGCUAAUGCAACACAACGUGUUGAUGAUGCGACCGUGGCCAUCAGGAGUCAAAUUCAGC
ΔG = -35.45 kcal/mol ΔH = -310.80 kcal/mol ΔS = -926.64 e.u. Tm = 62.3°C									........(((((.....((((((((.((((((...((..((.((....)).))....)).))))))))))))))..((((........))))..))))).
Structural element	δδG	Information							>ORMV_44
External loop	-1.00	2 ss bases & 1 closing helices							CAGGACGAGAUCGUCCUUAAGAAGUUCCAAAAGUUUGACGCUACUGCCAAAGAACUGAUUUGGUCAAGUCUCUGCGAUGCCCUGAAGGG
Stack	-1.23	External closing pair is T1-G129							(((((((....)))))).....................(((.(((((((((.......))))).).)))....)))..)(((....)))
Helix	-1.23	2 base pairs
Bulge loop	+1.30	External closing pair is G2-C128							>ORMV_45
Stack	-1.14	External closing pair is T4-A127							GGACGGUAGAUUCCUUCUUGAUGCACCCUCCAAAAAGGGUGUUCAAAAGGUUGUUUAUCGAUGAGGGAUUAAUGCUGCACACAGGCUGUGUUAACUUUUUGAUGUUGCU
Stack	-1.14	External closing pair is T5-A126							((.((((((((.((((.((((..((((((......)))))).))))))))..))))))))..(((((.(((((((.((......)).))))))))))))........))
Stack	-2.16	External closing pair is T6-A125
Stack	-2.44	External closing pair is G7-C124							>ORMV_46
Stack	-1.20	External closing pair is T8-A123							AGAUGUAUAAGGUAGAGUCGGGUACCCAAUAGCAAUUACAGAUCGACACAGUGUUCAAAGGGACAAACUUGUUC
Stack	-0.93	External closing pair is T9-G122							....(.(((((...(.((((.(((............)))....)))).)..(((((....)))))..))))).)
Stack	-0.63	External closing pair is A10-T121
Stack	-1.13	External closing pair is G11-T120							>ORMV_47
Helix	-10.78	9 base pairs							UAGCGGCGUGUUUGAGUUCUAUGAUCCCGAUGGAUAAAGUGAUCAAGGCGGCUUUCUGCGGUGACGACAGUUUGAUAUAUAUUCCGAAGGGUCUAGACCUACCGGAUAUUCAAGCUGGAGCCAACCUUACGUGGAACUUUGAGGCCAAAUUGUUCAGAAAGAAGUACGGGUAUUUUUG
Interior loop	+1.58	External closing pair is T12-A119							....(((...((.((((((((((((((....)))).........((((.(((((....((....)).((((((((.((....((((.(((.......)))..)))).)))))))))))))))..)))).)))))))))).)).)))........((((((............))))))
Stack	-1.13	External closing pair is A15-T117
Stack	-1.23	External closing pair is T16-G116							>ORMV_48
Stack	-2.42	External closing pair is G17-C115							UCCUGUCCCCGAAUAUCAGAGAGCGGCAUUCCAUAAUUACGCGGAGAAUCCUCAUUUCGUUCAUUGCGACCGACCAUUUCAGCAG
Helix	-4.77	4 base pairs							..((((..(((............))).............(((((.((((.........)))).))))).............))))
Multi-loop	+3.98	External closing pair is T18-G114
		4 ss bases & 3 closing helices							>ORMV_49
Stack	-0.63	External closing pair is T57-G110							UGGAUUUGCCGGCAGUGGAUGAGUAUAAGCAUAUGAUCAAAAGCCAACCCAAGCAAAAGUUAGACUUGAGCAUUCAAGAUGAAU
Stack	-2.16	External closing pair is T58-A109							....(((((.((..((((.(((.((((....)))).)))....)).))))..))))).......(((((....)))))......
Stack	-2.44	External closing pair is G59-C108
Stack	-1.14	External closing pair is T60-A107							>ORMV_50
Helix	-6.37	5 base pairs							GGUUCCAAAUUACUUCGUAUCCGUCGCGGAUGCCAAGCGAAAGCCGUGGCAGGUUCAUGUGCGAAUUCAAAAUCUGAAGAUUGAAGCUGGAU
Interior loop	+1.57	External closing pair is T61-A106							...((((.....(((((.(((((.((((((.((((.((....))..))))....)).))))))..(((.......))))))))))).)))).
Stack	-1.56	External closing pair is T63-G102
Stack	-2.16	External closing pair is C64-G101							>ORMV_51
Stack	-2.44	External closing pair is A65-T100							ACAGCCUGGUGAAUGAUUUAGCAUCUCGACGCGUUUAUGAUAAUGCUGUCGAGGAGCUAAAUGCACGCUCGAGACGCCCUAAGGUCCAUUUCUCCAAAUCAGUGUCUACGGAACAGACGCUGUUGGCUUCAAACGCUUAUCCGGAGU
Stack	-3.29	External closing pair is C66-G99							((..((.((....(((((((((.((((((((((((......))))).))))))).))))))).))....((.((.(((....((.........))....((((((((.......))))))))..))).))...)).....)))).))
Helix	-9.46	5 base pairs
Interior loop	-0.65	External closing pair is C67-G98							>ORMV_52
Stack	-0.93	External closing pair is T70-A95							CUCCAACGGACAUGGUCUGAUGAACAGGGCAGAGUUCGAGGUUUUAUUACCUUGGGCUACUGCGCCAGCUACAUAGGCGUGGUGCACACGAUAGUGCA
Stack	-1.20	External closing pair is G71-T94							..(((.((((.....)))).......((((((((((((((((......)))))))))).)))).)).((.......)).)))(((((......)))))
Helix	-2.14	3 base pairs
Interior loop	+2.38	External closing pair is A72-T93							>ORMV_53
Stack	-1.23	External closing pair is T74-G85							GAUGCCUAUGUGGUGAAGGAAUUCAGCGGAACAGACGGAAUGGCUAUGACGAGGGAAAGUUUUUCUAGAUGGCUCUCCAAACAAGAGUCGUCUACAGUUGGUCAGUUAGCG
Stack	-3.29	External closing pair is G75-C84							....(((.........))).((((..((.......)))))).(((.((((....((.......))(((((((((((.......)))))))))))......))))...))).
Helix	-4.51	3 base pairs
Hairpin loop	+3.15	Closing pair is G76-C83
Stack	-2.42	External closing pair is G19-T55
Stack	-3.29	External closing pair is C20-G54
Helix	-5.71	3 base pairs
Interior loop	+0.37	External closing pair is C21-G53
Stack	-0.63	External closing pair is A25-T50
Stack	-1.20	External closing pair is G26-T49
Stack	-1.13	External closing pair is A27-T48
Stack	-0.93	External closing pair is T28-G47
Helix	-3.89	5 base pairs
Interior loop	+0.61	External closing pair is A29-T46
Stack	-0.93	External closing pair is T32-G43
Stack	-1.13	External closing pair is A33-T42
Stack	-0.93	External closing pair is T34-G41
Helix	-2.99	4 base pairs
Hairpin loop	+3.11	Closing pair is A35-T40
ORMV_5 , structure 1
ΔG = -21.67 kcal/mol ΔH = -194.60 kcal/mol ΔS = -581.96 e.u. Tm = 61.2°C
Structural element	δδG	Information
External loop	-0.58	12 ss bases & 1 closing helices
Stack	-2.35	External closing pair is G1-T80
Stack	-2.44	External closing pair is G2-C79
Stack	-1.39	External closing pair is T3-A78
Helix	-6.19	4 base pairs
Interior loop	+0.65	External closing pair is A4-T77
Stack	-2.44	External closing pair is G8-C73
Stack	-1.39	External closing pair is T9-A72
Stack	-1.10	External closing pair is A10-T71
Stack	-2.76	External closing pair is T11-A70
Helix	-7.70	5 base pairs
Interior loop	+3.77	External closing pair is C12-G69
Stack	-0.63	External closing pair is T22-G66
Stack	-1.20	External closing pair is T23-A65
Stack	-0.63	External closing pair is T24-G64
Stack	-1.39	External closing pair is T25-A63
Stack	-1.95	External closing pair is A26-T62
Stack	-2.44	External closing pair is G27-C61
Helix	-8.24	7 base pairs
Interior loop	+1.22	External closing pair is T28-A60
Stack	-2.44	External closing pair is A30-T57
Stack	-1.95	External closing pair is C31-G56
Helix	-4.39	3 base pairs
Interior loop	+2.86	External closing pair is T32-A55
Stack	-0.93	External closing pair is T38-G52
Stack	-1.14	External closing pair is A39-T51
Stack	-1.10	External closing pair is A40-T50
Stack	-1.39	External closing pair is T41-A49
Stack	-2.44	External closing pair is A42-T48
Helix	-7.01	6 base pairs
Hairpin loop	+3.93	Closing pair is C43-G47
ORMV_6 , structure 1
ΔG = -29.59 kcal/mol ΔH = -219.00 kcal/mol ΔS = -637.42 e.u. Tm = 70.4°C
Structural element	δδG	Information
External loop	-3.30	15 ss bases & 3 closing helices
Stack	-3.85	External closing pair is G67-C90
Stack	-2.16	External closing pair is C68-G89
Stack	-2.44	External closing pair is A69-T88
Stack	-1.95	External closing pair is C70-G87
Helix	-10.40	5 base pairs
Interior loop	+1.32	External closing pair is T71-A86
Stack	-2.44	External closing pair is A75-T84
Stack	-3.29	External closing pair is C76-G83
Helix	-5.73	3 base pairs
Hairpin loop	+2.29	Closing pair is C77-G82
Stack	-1.95	External closing pair is A36-T66
Stack	-2.44	External closing pair is G37-C65
Helix	-4.39	3 base pairs
Interior loop	+0.77	External closing pair is T38-A64
Stack	-1.39	External closing pair is T40-A62
Stack	-0.63	External closing pair is A41-T61
Helix	-2.02	3 base pairs
Interior loop	+0.18	External closing pair is G42-T60
Stack	-2.76	External closing pair is T46-A58
Helix	-2.76	2 base pairs
Hairpin loop	+3.21	Closing pair is C47-G57
Stack	-3.85	External closing pair is G3-C28
Stack	-1.23	External closing pair is C4-G27
Helix	-5.08	3 base pairs
Interior loop	+0.77	External closing pair is G5-T26
Stack	-3.85	External closing pair is G7-C24
Helix	-3.85	2 base pairs
Interior loop	-0.17	External closing pair is C8-G23
Stack	-2.16	External closing pair is T11-A21
Stack	-1.56	External closing pair is G12-C20
Helix	-3.73	3 base pairs
Hairpin loop	+3.31	Closing pair is G13-T19
ORMV_7 , structure 1
ΔG = -27.41 kcal/mol ΔH = -276.80 kcal/mol ΔS = -839.27 e.u. Tm = 56.7°C
Structural element	δδG	Information
External loop	-2.98	7 ss bases & 2 closing helices
Stack	-2.42	External closing pair is G21-T88
Stack	-1.23	External closing pair is C22-G87
Stack	-2.42	External closing pair is G23-T86
Helix	-6.06	4 base pairs
Interior loop	+1.92	External closing pair is C24-G85
Stack	-3.29	External closing pair is G30-C82
Helix	-3.29	2 base pairs
Bulge loop	+0.45	External closing pair is G31-C81
Stack	-2.76	External closing pair is G33-C80
Stack	-1.14	External closing pair is A34-T79
Stack	-1.95	External closing pair is A35-T78
Helix	-5.85	4 base pairs
Bulge loop	+0.45	External closing pair is G36-C77
Stack	-3.29	External closing pair is G38-C76
Stack	-2.44	External closing pair is G39-C75
Stack	-2.16	External closing pair is T40-A74
Stack	-3.85	External closing pair is G41-C73
Helix	-11.75	5 base pairs
Multi-loop	+1.72	External closing pair is C42-G72
		8 ss bases & 3 closing helices
Stack	-2.44	External closing pair is G59-C68
Stack	-1.14	External closing pair is T60-A67
Helix	-3.58	3 base pairs
Hairpin loop	+3.55	Closing pair is T61-A66
Stack	-1.20	External closing pair is G45-T55
Stack	-1.10	External closing pair is A46-T54
Helix	-2.31	3 base pairs
Hairpin loop	+2.69	Closing pair is T47-A53
Stack	-2.16	External closing pair is C1-G18
Stack	-1.95	External closing pair is A2-T17
Helix	-4.11	3 base pairs
Interior loop	-0.03	External closing pair is G3-C16
Stack	-1.20	External closing pair is G6-T14
Helix	-1.20	2 base pairs
Hairpin loop	+2.97	Closing pair is A7-T13
ORMV_8 , structure 1
ΔG = -31.45 kcal/mol ΔH = -238.30 kcal/mol ΔS = -696.11 e.u. Tm = 69.2°C
Structural element	δδG	Information
External loop	-1.19	8 ss bases & 2 closing helices
Stack	-2.16	External closing pair is T14-A85
Helix	-2.16	2 base pairs
Interior loop	+0.77	External closing pair is G15-C84
Stack	-2.76	External closing pair is T17-A82
Stack	-2.16	External closing pair is C18-G81
Stack	-1.13	External closing pair is A19-T80
Stack	-1.56	External closing pair is T20-G79
Helix	-7.61	5 base pairs
Bulge loop	+1.57	External closing pair is C21-G78
Stack	-1.13	External closing pair is A22-T76
Stack	-0.93	External closing pair is T23-G75
Stack	-2.44	External closing pair is A24-T74
Helix	-4.50	4 base pairs
Interior loop	+0.77	External closing pair is C25-G73
Stack	-2.76	External closing pair is T27-A71
Stack	-2.35	External closing pair is C28-G70
Stack	-1.56	External closing pair is T29-G69
Stack	-1.95	External closing pair is C30-G68
Stack	-1.14	External closing pair is T31-A67
Stack	-2.76	External closing pair is T32-A66
Helix	-12.52	7 base pairs
Interior loop	+1.32	External closing pair is C33-G65
Stack	-2.42	External closing pair is G37-T61
Stack	-2.16	External closing pair is C38-G60
Stack	-1.10	External closing pair is A39-T59
Stack	-2.76	External closing pair is T40-A58
Helix	-8.45	5 base pairs
Interior loop	+0.73	External closing pair is C41-G57
Stack	-1.56	External closing pair is T44-G53
Stack	-2.16	External closing pair is C45-G52
Helix	-3.73	3 base pairs
Hairpin loop	+3.92	Closing pair is A46-T51
Stack	-1.39	External closing pair is T6-A13
Helix	-1.39	2 base pairs
Hairpin loop	+1.03	Closing pair is A7-T12
ORMV_9 , structure 1
ΔG = -36.21 kcal/mol ΔH = -301.60 kcal/mol ΔS = -893.12 e.u. Tm = 64.5°C
Structural element	δδG	Information
External loop	-4.97	18 ss bases & 4 closing helices
Stack	-2.35	External closing pair is G73-T101
Helix	-2.35	2 base pairs
Bulge loop	-0.12	External closing pair is G74-C100
Stack	-1.23	External closing pair is C76-G99
Stack	-2.35	External closing pair is G77-T98
Helix	-3.58	3 base pairs
Interior loop	+3.04	External closing pair is G78-C97
Stack	-3.29	External closing pair is G80-C91
Stack	-3.85	External closing pair is G81-C90
Stack	-2.16	External closing pair is C82-G89
Helix	-9.31	4 base pairs
Hairpin loop	+1.03	Closing pair is A83-T88
Stack	-3.29	External closing pair is G50-C64
Stack	-2.44	External closing pair is G51-C63
Stack	-1.14	External closing pair is T52-A62
Stack	-1.14	External closing pair is T53-A61
Stack	-1.20	External closing pair is T54-A60
Helix	-9.21	6 base pairs
Hairpin loop	+3.93	Closing pair is T55-G59
Stack	-3.85	External closing pair is G35-C48
Stack	-3.29	External closing pair is C36-G47
Stack	-2.25	External closing pair is C37-G46
Helix	-9.39	4 base pairs
Hairpin loop	+3.23	Closing pair is G38-C45
Stack	-2.16	External closing pair is T3-A31
Stack	-2.42	External closing pair is G4-C30
Helix	-4.58	3 base pairs
Interior loop	+2.07	External closing pair is T5-G29
Stack	-2.35	External closing pair is G7-T26
Stack	-2.76	External closing pair is G8-C25
Helix	-5.11	3 base pairs
Bulge loop	+2.97	External closing pair is A9-T24
Stack	-2.76	External closing pair is T10-A21
Stack	-2.25	External closing pair is C11-G20
Stack	-2.76	External closing pair is G12-C19
Helix	-7.77	4 base pairs
Hairpin loop	+3.92	Closing pair is A13-T18
ORMV_10 , structure 1
ΔG = -23.78 kcal/mol ΔH = -217.50 kcal/mol ΔS = -651.93 e.u. Tm = 60.5°C
Structural element	δδG	Information
External loop	-1.80	11 ss bases & 2 closing helices
Stack	-1.13	External closing pair is A22-T94
Stack	-0.63	External closing pair is T23-G93
Stack	-1.39	External closing pair is T24-A92
Stack	-1.95	External closing pair is A25-T91
Helix	-5.10	5 base pairs
Interior loop	-0.05	External closing pair is G26-C90
Stack	-0.41	External closing pair is T29-G86
Stack	-1.13	External closing pair is G30-T85
Helix	-1.54	3 base pairs
Interior loop	+0.43	External closing pair is T31-A84
Stack	-2.44	External closing pair is A34-T82
Stack	-2.16	External closing pair is C35-G81
Stack	-1.13	External closing pair is A36-T80
Stack	-0.93	External closing pair is T37-G79
Helix	-6.66	5 base pairs
Interior loop	+1.14	External closing pair is A38-T78
Stack	-1.95	External closing pair is A41-T76
Stack	-2.76	External closing pair is G42-C75
Helix	-4.71	3 base pairs
Interior loop	+0.19	External closing pair is A43-T74
Stack	-0.93	External closing pair is T46-A71
Helix	-0.93	2 base pairs
Interior loop	-0.65	External closing pair is G47-T70
Stack	-2.42	External closing pair is G50-C68
Helix	-2.42	2 base pairs
Interior loop	+2.09	External closing pair is T51-G67
Stack	-2.44	External closing pair is A54-T65
Stack	-1.95	External closing pair is C55-G64
Stack	-1.20	External closing pair is T56-A63
Helix	-5.59	4 base pairs
Hairpin loop	+3.24	Closing pair is T57-G62
Stack	-2.76	External closing pair is T1-A14
Helix	-2.76	2 base pairs
Interior loop	+0.77	External closing pair is C2-G13
Stack	-2.44	External closing pair is A4-T11
Helix	-2.44	2 base pairs
Hairpin loop	+3.01	Closing pair is C5-G10
ORMV_11 , structure 1
ΔG = -37.12 kcal/mol ΔH = -298.20 kcal/mol ΔS = -878.61 e.u. Tm = 66.2°C
Structural element	δδG	Information
External loop	-0.67	1 ss bases & 1 closing helices
Stack	-2.76	External closing pair is T1-A105
Helix	-2.76	2 base pairs
Interior loop	+1.37	External closing pair is C2-G104
Stack	-1.14	External closing pair is T4-A99
Stack	-2.16	External closing pair is T5-A98
Stack	-2.76	External closing pair is G6-C97
Stack	-1.13	External closing pair is A7-T96
Stack	-1.23	External closing pair is T8-G95
Helix	-8.42	6 base pairs
Interior loop	+2.65	External closing pair is G9-C94
Stack	-1.14	External closing pair is T13-A87
Stack	-2.76	External closing pair is T14-A86
Stack	-3.29	External closing pair is C15-G85
Stack	-2.16	External closing pair is C16-G84
Stack	-1.95	External closing pair is A17-T83
Stack	-3.29	External closing pair is G18-C82
Helix	-14.59	7 base pairs
Interior loop	+3.66	External closing pair is G19-C81
Stack	-1.14	External closing pair is A29-T76
Stack	-2.44	External closing pair is A30-T75
Stack	-2.16	External closing pair is C31-G74
Helix	-5.74	4 base pairs
Interior loop	+0.55	External closing pair is A32-T73
Stack	-0.63	External closing pair is A34-T70
Stack	-2.35	External closing pair is G35-T69
Helix	-2.98	3 base pairs
Bulge loop	+3.35	External closing pair is G36-C68
Stack	-2.76	External closing pair is T40-A67
Stack	-1.95	External closing pair is C41-G66
Stack	-1.14	External closing pair is T42-A65
Helix	-5.85	4 base pairs
Bulge loop	+1.57	External closing pair is T43-A64
Stack	-3.29	External closing pair is G44-C62
Stack	-2.76	External closing pair is G45-C61
Stack	-0.63	External closing pair is A46-T60
Stack	-1.20	External closing pair is G47-T59
Stack	-1.14	External closing pair is A48-T58
Stack	-1.95	External closing pair is A49-T57
Helix	-10.97	7 base pairs
Hairpin loop	+1.71	Closing pair is G50-C56
ORMV_12 , structure 1
ΔG = -28.92 kcal/mol ΔH = -216.90 kcal/mol ΔS = -632.61 e.u. Tm = 69.7°C
Structural element	δδG	Information
External loop	-2.70	13 ss bases & 2 closing helices
Stack	-2.76	External closing pair is G69-C86
Stack	-1.95	External closing pair is A70-T85
Stack	-1.56	External closing pair is G71-C84
Helix	-6.27	4 base pairs
Hairpin loop	+4.17	Closing pair is G72-T83
Stack	-1.20	External closing pair is G4-T64
Stack	-1.95	External closing pair is A5-T63
Stack	-3.85	External closing pair is G6-C62
Stack	-3.29	External closing pair is C7-G61
Stack	-1.95	External closing pair is C8-G60
Helix	-12.24	6 base pairs
Interior loop	+2.68	External closing pair is T9-A59
Stack	-2.44	External closing pair is G13-C55
Stack	-1.39	External closing pair is T14-A54
Stack	-1.14	External closing pair is A15-T53
Stack	-0.63	External closing pair is A16-T52
Helix	-5.60	5 base pairs
Interior loop	+1.75	External closing pair is G17-T51
Stack	-2.35	External closing pair is C21-G46
Stack	-0.63	External closing pair is T22-G45
Stack	-2.76	External closing pair is T23-A44
Stack	-3.29	External closing pair is C24-G43
Stack	-1.95	External closing pair is C25-G42
Stack	-1.14	External closing pair is T26-A41
Helix	-12.12	7 base pairs
Interior loop	+1.22	External closing pair is T27-A40
Stack	-2.76	External closing pair is T30-A37
Helix	-2.76	2 base pairs
Hairpin loop	+2.95	Closing pair is C31-G36
ORMV_13 , structure 1
ΔG = -28.45 kcal/mol ΔH = -253.60 kcal/mol ΔS = -757.70 e.u. Tm = 61.5°C
Structural element	δδG	Information
External loop	-3.53	14 ss bases & 2 closing helices
Stack	-2.35	External closing pair is C37-G99
Stack	-1.56	External closing pair is T38-G98
Stack	-1.95	External closing pair is C39-G97
Stack	-1.20	External closing pair is T40-A96
Helix	-7.07	5 base pairs
Interior loop	+3.01	External closing pair is T41-G95
Stack	-1.14	External closing pair is T43-A91
Stack	-2.76	External closing pair is T44-A90
Helix	-3.90	3 base pairs
Interior loop	+1.65	External closing pair is C45-G89
Stack	-2.25	External closing pair is C47-G86
Helix	-2.25	2 base pairs
Interior loop	+0.21	External closing pair is G48-C85
Stack	-2.44	External closing pair is A52-T82
Stack	-2.16	External closing pair is C53-G81
Stack	-1.95	External closing pair is A54-T80
Stack	-2.42	External closing pair is G55-C79
Stack	-0.93	External closing pair is T56-G78
Helix	-9.90	6 base pairs
Interior loop	+2.99	External closing pair is A57-T77
Stack	-1.10	External closing pair is A60-T72
Stack	-1.14	External closing pair is T61-A71
Stack	-2.76	External closing pair is T62-A70
Helix	-5.00	4 base pairs
Hairpin loop	+2.71	Closing pair is C63-G69
Stack	-2.35	External closing pair is G3-T27
Stack	-2.76	External closing pair is G4-C26
Stack	-0.63	External closing pair is A5-T25
Helix	-5.74	4 base pairs
Interior loop	+0.18	External closing pair is G6-T24
Stack	-3.85	External closing pair is G11-C21
Stack	-1.23	External closing pair is C12-G20
Helix	-5.08	3 base pairs
Hairpin loop	+3.27	Closing pair is G13-T19
ORMV_14 , structure 1
ΔG = -44.23 kcal/mol ΔH = -371.70 kcal/mol ΔS = -1102.04 e.u. Tm = 64.1°C
Structural element	δδG	Information
External loop	-3.05	10 ss bases & 2 closing helices
Stack	-2.35	External closing pair is C38-G128
Stack	-1.56	External closing pair is T39-G127
Stack	-1.95	External closing pair is C40-G126
Stack	-1.14	External closing pair is T41-A125
Stack	-2.16	External closing pair is T42-A124
Stack	-2.76	External closing pair is G43-C123
Stack	-0.63	External closing pair is A44-T122
Helix	-12.56	8 base pairs
Interior loop	-0.59	External closing pair is G45-T121
Stack	-3.29	External closing pair is G48-C118
Helix	-3.29	2 base pairs
Multi-loop	+0.88	External closing pair is G49-C117
		5 ss bases & 4 closing helices
Stack	-3.85	External closing pair is G109-C115
Helix	-3.85	2 base pairs
Hairpin loop	+3.93	Closing pair is C110-G114
Stack	-1.95	External closing pair is A66-T106
Stack	-2.44	External closing pair is G67-C105
Stack	-1.14	External closing pair is T68-A104
Helix	-5.53	4 base pairs
Bulge loop	+0.98	External closing pair is T69-A103
Stack	-3.29	External closing pair is C70-G101
Helix	-3.29	2 base pairs
Interior loop	+0.43	External closing pair is C71-G100
Stack	-1.56	External closing pair is T74-G98
Stack	-2.25	External closing pair is C75-G97
Stack	-1.56	External closing pair is G76-C96
Stack	-1.13	External closing pair is G77-T95
Helix	-6.50	5 base pairs
Interior loop	+2.10	External closing pair is T78-A94
Stack	-2.76	External closing pair is T81-A92
Helix	-2.76	2 base pairs
Hairpin loop	+3.14	Closing pair is C82-G91
Stack	-2.42	External closing pair is G51-C64
Stack	-0.93	External closing pair is T52-G63
Stack	-1.10	External closing pair is A53-T62
Stack	-2.76	External closing pair is T54-A61
Helix	-7.21	5 base pairs
Hairpin loop	+3.18	Closing pair is C55-G60
Stack	-1.95	External closing pair is A5-T32
Stack	-1.56	External closing pair is G6-C31
Stack	-2.42	External closing pair is G7-T30
Stack	-3.29	External closing pair is C8-G29
Helix	-9.22	5 base pairs
Interior loop	+2.62	External closing pair is C9-G28
Stack	-3.29	External closing pair is C17-G26
Stack	-3.29	External closing pair is C18-G25
Helix	-6.58	3 base pairs
Hairpin loop	+2.95	Closing pair is C19-G24
ORMV_15 , structure 1
ΔG = -18.74 kcal/mol ΔH = -184.20 kcal/mol ΔS = -556.82 e.u. Tm = 57.7°C
Structural element	δδG	Information
External loop	-3.87	13 ss bases & 4 closing helices
Stack	-3.85	External closing pair is G54-C66
Helix	-3.85	2 base pairs
Hairpin loop	+2.58	Closing pair is C55-G65
Stack	-1.95	External closing pair is A34-T48
Stack	-2.44	External closing pair is G35-C47
Helix	-4.39	3 base pairs
Bulge loop	+0.98	External closing pair is T36-A46
Stack	-1.95	External closing pair is C37-G44
Helix	-1.95	2 base pairs
Hairpin loop	+0.73	Closing pair is T38-A43
Stack	-2.76	External closing pair is T18-A31
Stack	-3.29	External closing pair is C19-G30
Stack	-2.16	External closing pair is C20-G29
Stack	-1.14	External closing pair is A21-T28
Helix	-9.35	5 base pairs
Hairpin loop	+3.49	Closing pair is A22-T27
Stack	-2.16	External closing pair is C3-G17
Stack	-1.95	External closing pair is A4-T16
Helix	-4.11	3 base pairs
Bulge loop	+1.30	External closing pair is G5-C15
Stack	-2.76	External closing pair is T6-A13
Helix	-2.76	2 base pairs
Hairpin loop	+2.48	Closing pair is C7-G12
ORMV_16 , structure 1
ΔG = -15.08 kcal/mol ΔH = -181.60 kcal/mol ΔS = -560.39 e.u. Tm = 50.9°C
Structural element	δδG	Information
External loop	-2.58	5 ss bases & 3 closing helices
Stack	-2.76	External closing pair is T63-A71
Helix	-2.76	2 base pairs
Hairpin loop	+2.97	Closing pair is C64-G70
Stack	-1.95	External closing pair is A54-T62
Stack	-2.76	External closing pair is G55-C61
Helix	-4.71	3 base pairs
Hairpin loop	+3.93	Closing pair is A56-T60
Stack	-2.42	External closing pair is G3-T52
Stack	-2.16	External closing pair is C4-G51
Stack	-2.44	External closing pair is A5-T50
Stack	-2.16	External closing pair is C6-G49
Stack	-2.44	External closing pair is A7-T48
Helix	-11.63	6 base pairs
Interior loop	+3.80	External closing pair is C8-G47
Stack	-1.39	External closing pair is T14-A45
Stack	-2.44	External closing pair is A15-T44
Helix	-3.83	3 base pairs
Interior loop	+3.60	External closing pair is C16-G43
Stack	-1.39	External closing pair is T22-A41
Stack	-0.63	External closing pair is A23-T40
Stack	-1.13	External closing pair is G24-T39
Stack	-1.14	External closing pair is T25-A38
Helix	-4.29	5 base pairs
Interior loop	+0.77	External closing pair is T26-A37
Stack	-1.39	External closing pair is T28-A35
Helix	-1.39	2 base pairs
Hairpin loop	+1.03	Closing pair is A29-T34
ORMV_17 , structure 1
ΔG = -55.06 kcal/mol ΔH = -461.00 kcal/mol ΔS = -1366.11 e.u. Tm = 64.3°C
Structural element	δδG	Information
External loop	+0.00	0 ss bases & 1 closing helices
Stack	-2.44	External closing pair is A1-T155
Stack	-3.29	External closing pair is C2-G154
Helix	-5.73	3 base pairs
Interior loop	+0.95	External closing pair is C3-G153
Stack	-2.25	External closing pair is C6-G149
Helix	-2.25	2 base pairs
Bulge loop	-0.12	External closing pair is G7-C148
Stack	-2.16	External closing pair is C8-G146
Stack	-0.63	External closing pair is A9-T145
Helix	-2.79	3 base pairs
Interior loop	+0.77	External closing pair is G10-T144
Stack	-1.20	External closing pair is T12-A142
Helix	-1.20	2 base pairs
Interior loop	+1.54	External closing pair is T13-G141
Stack	-1.20	External closing pair is G17-T139
Stack	-1.95	External closing pair is A18-T138
Stack	-2.42	External closing pair is G19-C137
Stack	-0.63	External closing pair is T20-G136
Stack	-1.14	External closing pair is T21-A135
Stack	-1.14	External closing pair is T22-A134
Stack	-1.14	External closing pair is T23-A133
Stack	-2.76	External closing pair is T24-A132
Stack	-2.35	External closing pair is C25-G131
Stack	-1.56	External closing pair is T26-G130
Helix	-16.29	11 base pairs
Interior loop	-0.54	External closing pair is C27-G129
Stack	-1.10	External closing pair is A30-T126
Stack	-2.76	External closing pair is T31-A125
Stack	-1.95	External closing pair is C32-G124
Helix	-5.81	4 base pairs
Interior loop	+1.76	External closing pair is T33-A123
Stack	-1.13	External closing pair is A36-T119
Stack	-0.63	External closing pair is T37-G118
Stack	-2.76	External closing pair is T38-A117
Stack	-1.23	External closing pair is C39-G116
Helix	-5.74	5 base pairs
Bulge loop	+2.97	External closing pair is G40-T115
Stack	-2.44	External closing pair is A43-T114
Stack	-2.16	External closing pair is C44-G113
Helix	-4.60	3 base pairs
Interior loop	+0.98	External closing pair is A45-T112
Stack	-3.85	External closing pair is G47-C109
Stack	-1.23	External closing pair is C48-G108
Stack	-1.20	External closing pair is G49-T107
Stack	-1.10	External closing pair is A50-T106
Stack	-2.16	External closing pair is T51-A105
Stack	-3.29	External closing pair is G52-C104
Stack	-2.76	External closing pair is G53-C103
Helix	-15.60	8 base pairs
Bulge loop	+2.60	External closing pair is A54-T102
Stack	-1.13	External closing pair is A56-T101
Stack	-0.63	External closing pair is T57-G100
Stack	-2.76	External closing pair is T58-A99
Helix	-4.52	4 base pairs
Bulge loop	+1.49	External closing pair is C59-G98
Interior loop	+1.41	External closing pair is G61-C97
Stack	-2.76	External closing pair is G68-C90
Stack	-2.44	External closing pair is A69-T89
Helix	-5.20	3 base pairs
Interior loop	+2.53	External closing pair is C70-G88
Stack	-2.76	External closing pair is T74-A84
Stack	-2.16	External closing pair is C75-G83
Helix	-4.93	3 base pairs
Hairpin loop	+3.27	Closing pair is A76-T82
ORMV_18 , structure 1
ΔG = -7.53 kcal/mol ΔH = -90.50 kcal/mol ΔS = -279.22 e.u. Tm = 51.0°C
Structural element	δδG	Information
External loop	-3.53	57 ss bases & 3 closing helices
Stack	-2.16	External closing pair is T77-A89
Stack	-3.85	External closing pair is G78-C88
Stack	-2.16	External closing pair is C79-G87
Stack	-1.14	External closing pair is A80-T86
Helix	-9.32	5 base pairs
Hairpin loop	+3.93	Closing pair is A81-T85
Stack	-2.44	External closing pair is A63-T71
Helix	-2.44	2 base pairs
Hairpin loop	+2.44	Closing pair is C64-G70
Stack	-2.16	External closing pair is C42-G51
Helix	-2.16	2 base pairs
Hairpin loop	+3.56	Closing pair is A43-T50
ORMV_19 , structure 1
ΔG = -25.74 kcal/mol ΔH = -243.90 kcal/mol ΔS = -734.17 e.u. Tm = 59.1°C
Structural element	δδG	Information
External loop	-2.68	4 ss bases & 2 closing helices
Stack	-2.16	External closing pair is T13-A80
Stack	-2.76	External closing pair is G14-C79
Helix	-4.93	3 base pairs
Interior loop	+2.31	External closing pair is A15-T78
Stack	-1.20	External closing pair is T18-A75
Stack	-1.56	External closing pair is T19-G74
Stack	-2.16	External closing pair is C20-G73
Stack	-0.63	External closing pair is A21-T72
Stack	-2.35	External closing pair is G22-T71
Stack	-3.29	External closing pair is G23-C70
Helix	-11.21	7 base pairs
Bulge loop	+0.45	External closing pair is G24-C69
Stack	-2.76	External closing pair is G26-C68
Helix	-2.76	2 base pairs
Multi-loop	+3.91	External closing pair is A27-T67
		2 ss bases & 3 closing helices
Stack	-2.44	External closing pair is G55-C66
Stack	-1.14	External closing pair is T56-A65
Stack	-2.16	External closing pair is T57-A64
Helix	-5.74	4 base pairs
Hairpin loop	+2.54	Closing pair is G58-C63
Stack	-2.25	External closing pair is C30-G54
Helix	-2.25	2 base pairs
Interior loop	+0.77	External closing pair is G31-C53
Stack	-2.44	External closing pair is A33-T51
Stack	-2.25	External closing pair is C34-G50
Stack	-2.76	External closing pair is G35-C49
Helix	-7.45	4 base pairs
Interior loop	+1.80	External closing pair is A36-T48
Stack	-1.95	External closing pair is A39-T46
Helix	-1.95	2 base pairs
Hairpin loop	+2.54	Closing pair is G40-C45
Stack	-2.76	External closing pair is G1-C11
Stack	-1.14	External closing pair is A2-T10
Stack	-1.13	External closing pair is A3-T9
Helix	-5.03	4 base pairs
Hairpin loop	+3.93	Closing pair is T4-G8
ORMV_20 , structure 1
ΔG = -30.38 kcal/mol ΔH = -270.00 kcal/mol ΔS = -806.39 e.u. Tm = 61.7°C
Structural element	δδG	Information
External loop	-1.19	9 ss bases & 1 closing helices
Stack	-2.16	External closing pair is T7-A89
Stack	-2.76	External closing pair is G8-C88
Stack	-0.63	External closing pair is A9-T87
Stack	-2.35	External closing pair is G10-T86
Stack	-2.76	External closing pair is G11-C85
Helix	-10.67	6 base pairs
Multi-loop	+3.46	External closing pair is A12-T84
		9 ss bases & 4 closing helices
Stack	-2.76	External closing pair is T71-A80
Stack	-3.29	External closing pair is C72-G79
Helix	-6.05	3 base pairs
Hairpin loop	+0.20	Closing pair is C73-G78
Stack	-2.76	External closing pair is G32-C67
Helix	-2.76	2 base pairs
Bulge loop	+1.79	External closing pair is A33-T66
Stack	-3.85	External closing pair is G35-C65
Stack	-1.23	External closing pair is C36-G64
Stack	-1.13	External closing pair is G37-T63
Stack	-0.93	External closing pair is T38-A62
Stack	-2.35	External closing pair is G39-T61
Helix	-9.49	6 base pairs
Interior loop	+2.03	External closing pair is G40-C60
Stack	-2.16	External closing pair is C46-G58
Stack	-1.14	External closing pair is A47-T57
Stack	-1.95	External closing pair is A48-T56
Helix	-5.25	4 base pairs
Hairpin loop	+2.60	Closing pair is G49-C55
Stack	-2.76	External closing pair is T15-A30
Stack	-2.35	External closing pair is C16-G29
Stack	-0.93	External closing pair is T17-G28
Stack	-1.10	External closing pair is A18-T27
Stack	-1.39	External closing pair is T19-A26
Helix	-8.54	6 base pairs
Hairpin loop	+3.49	Closing pair is A20-T25
ORMV_21 , structure 1
ΔG = -35.77 kcal/mol ΔH = -288.70 kcal/mol ΔS = -851.19 e.u. Tm = 66.0°C
Structural element	δδG	Information
External loop	-1.36	13 ss bases & 1 closing helices
Stack	-3.29	External closing pair is C1-G96
Stack	-2.35	External closing pair is C2-G95
Stack	-1.56	External closing pair is T3-G94
Stack	-2.16	External closing pair is C4-G93
Helix	-9.37	5 base pairs
Bulge loop	+1.79	External closing pair is A5-T92
Stack	-2.44	External closing pair is G7-C91
Stack	-1.14	External closing pair is T8-A90
Stack	-2.76	External closing pair is T9-A89
Helix	-6.34	4 base pairs
Multi-loop	+2.35	External closing pair is C10-G88
		6 ss bases & 3 closing helices
Stack	-2.76	External closing pair is G38-C86
Helix	-2.76	2 base pairs
Interior loop	+0.77	External closing pair is A39-T85
Stack	-1.13	External closing pair is G41-T83
Helix	-1.13	2 base pairs
Interior loop	+0.43	External closing pair is T42-A82
Stack	-1.13	External closing pair is A45-T80
Stack	-0.93	External closing pair is T46-G79
Stack	-1.10	External closing pair is A47-T78
Stack	-1.14	External closing pair is T48-A77
Helix	-4.30	5 base pairs
Bulge loop	+0.98	External closing pair is T49-A76
Stack	-2.16	External closing pair is C51-G75
Stack	-2.44	External closing pair is A52-T74
Stack	-2.35	External closing pair is C53-G73
Stack	-0.41	External closing pair is T54-G72
Stack	-1.13	External closing pair is G55-T71
Stack	-1.20	External closing pair is T56-A70
Stack	-1.23	External closing pair is T57-G69
Helix	-10.93	8 base pairs
Hairpin loop	+4.01	Closing pair is G58-C68
Stack	-2.35	External closing pair is G12-T33
Stack	-2.44	External closing pair is G13-C32
Stack	-2.16	External closing pair is T14-A31
Helix	-6.96	4 base pairs
Interior loop	+1.25	External closing pair is G15-C30
Stack	-3.85	External closing pair is G18-C28
Stack	-2.35	External closing pair is C19-G27
Helix	-6.21	3 base pairs
Hairpin loop	+2.02	Closing pair is T20-G26
ORMV_22 , structure 1
ΔG = -12.24 kcal/mol ΔH = -159.40 kcal/mol ΔS = -495.24 e.u. Tm = 48.7°C
Structural element	δδG	Information
External loop	-3.18	4 ss bases & 2 closing helices
Stack	-2.76	External closing pair is G20-C65
Stack	-1.14	External closing pair is A21-T64
Stack	-1.14	External closing pair is A22-T63
Helix	-5.04	4 base pairs
Interior loop	+1.88	External closing pair is A23-T62
Stack	-2.16	External closing pair is T25-A58
Stack	-3.29	External closing pair is G26-C57
Stack	-2.44	External closing pair is G27-C56
Helix	-7.89	4 base pairs
Bulge loop	+2.97	External closing pair is T28-A55
Stack	-2.44	External closing pair is A31-T54
Helix	-2.44	2 base pairs
Interior loop	+2.74	External closing pair is C32-G53
Stack	-2.76	External closing pair is T37-A48
Helix	-2.76	2 base pairs
Hairpin loop	+2.57	Closing pair is C38-G47
Stack	-2.76	External closing pair is T2-A18
Helix	-2.76	2 base pairs
Interior loop	+0.77	External closing pair is C3-G17
Stack	-1.14	External closing pair is T5-A15
Stack	-1.39	External closing pair is T6-A14
Helix	-2.53	3 base pairs
Hairpin loop	+3.44	Closing pair is A7-T13
ORMV_23 , structure 1
ΔG = -53.28 kcal/mol ΔH = -395.60 kcal/mol ΔS = -1152.01 e.u. Tm = 70.2°C
Structural element	δδG	Information
External loop	+0.00	0 ss bases & 1 closing helices
Stack	-2.16	External closing pair is T1-A128
Stack	-3.85	External closing pair is G2-C127
Stack	-1.95	External closing pair is C3-G126
Stack	-1.14	External closing pair is T4-A125
Helix	-9.10	5 base pairs
Bulge loop	+4.60	External closing pair is T5-A124
Stack	-1.14	External closing pair is A6-T118
Stack	-2.44	External closing pair is A7-T117
Stack	-3.29	External closing pair is C8-G116
Helix	-6.87	4 base pairs
Bulge loop	+3.35	External closing pair is C9-G115
Stack	-3.85	External closing pair is G13-C114
Helix	-3.85	2 base pairs
Interior loop	-0.00	External closing pair is C14-G113
Stack	-2.44	External closing pair is G17-C110
Helix	-2.44	2 base pairs
Interior loop	+1.31	External closing pair is T18-A109
Stack	-2.25	External closing pair is C22-G107
Helix	-2.25	2 base pairs
Interior loop	+0.77	External closing pair is G23-C106
Stack	-2.16	External closing pair is T25-A104
Stack	-2.44	External closing pair is G26-C103
Stack	-2.76	External closing pair is T27-A102
Stack	-1.23	External closing pair is C28-G101
Stack	-2.42	External closing pair is G29-T100
Stack	-2.16	External closing pair is C30-G99
Stack	-0.63	External closing pair is A31-T98
Stack	-1.13	External closing pair is G32-T97
Stack	-2.76	External closing pair is T33-A96
Stack	-2.25	External closing pair is C34-G95
Stack	-2.42	External closing pair is G35-C94
Helix	-22.36	12 base pairs
Bulge loop	+4.60	External closing pair is T36-G93
Stack	-2.44	External closing pair is A42-T92
Stack	-1.95	External closing pair is C43-G91
Stack	-2.76	External closing pair is T44-A90
Stack	-2.16	External closing pair is C45-G89
Helix	-9.31	5 base pairs
Interior loop	+2.50	External closing pair is A46-T88
Stack	-3.29	External closing pair is G50-C84
Helix	-3.29	2 base pairs
Interior loop	+1.83	External closing pair is G51-C83
Stack	-1.95	External closing pair is A54-T80
Stack	-2.76	External closing pair is G55-C79
Stack	-1.95	External closing pair is A56-T78
Stack	-2.76	External closing pair is G57-C77
Helix	-9.42	5 base pairs
Bulge loop	+2.60	External closing pair is A58-T76
Stack	-2.44	External closing pair is A60-T75
Stack	-1.95	External closing pair is C61-G74
Stack	-2.16	External closing pair is T62-A73
Stack	-2.42	External closing pair is G63-C72
Stack	-0.63	External closing pair is T64-G71
Helix	-9.60	6 base pairs
Hairpin loop	+3.66	Closing pair is T65-A70
ORMV_24 , structure 1
ΔG = -39.80 kcal/mol ΔH = -282.20 kcal/mol ΔS = -815.75 e.u. Tm = 72.8°C
Structural element	δδG	Information
External loop	-6.39	9 ss bases & 4 closing helices
Stack	-2.35	External closing pair is G80-T110
Stack	-2.44	External closing pair is G81-C109
Stack	-1.20	External closing pair is T82-A108
Stack	-0.41	External closing pair is T83-G107
Helix	-6.41	5 base pairs
Interior loop	-0.37	External closing pair is G84-T106
Stack	-0.93	External closing pair is T87-G103
Stack	-1.14	External closing pair is A88-T102
Stack	-1.14	External closing pair is A89-T101
Stack	-0.63	External closing pair is A90-T100
Stack	-1.20	External closing pair is G91-T99
Helix	-5.05	6 base pairs
Hairpin loop	+3.31	Closing pair is A92-T98
Stack	-1.95	External closing pair is C48-G73
Stack	-2.16	External closing pair is T49-A72
Helix	-4.11	3 base pairs
Interior loop	+0.66	External closing pair is G50-C71
Stack	-0.63	External closing pair is A52-T67
Stack	-1.13	External closing pair is G53-T66
Stack	-1.39	External closing pair is T54-A65
Stack	-1.10	External closing pair is A55-T64
Helix	-4.25	5 base pairs
Hairpin loop	+3.38	Closing pair is T56-A63
Stack	-1.20	External closing pair is G35-T46
Stack	-0.63	External closing pair is A36-T45
Stack	-2.42	External closing pair is G37-T44
Helix	-4.25	4 base pairs
Hairpin loop	+2.48	Closing pair is C38-G43
Stack	-3.85	External closing pair is G1-C33
Stack	-3.29	External closing pair is C2-G32
Helix	-7.14	3 base pairs
Interior loop	+0.99	External closing pair is C3-G31
Stack	-2.42	External closing pair is G7-T29
Stack	-3.29	External closing pair is C8-G28
Stack	-2.25	External closing pair is C9-G27
Helix	-7.96	4 base pairs
Interior loop	+0.77	External closing pair is G10-C26
Stack	-3.29	External closing pair is G12-C24
Stack	-2.44	External closing pair is G13-C23
Stack	-2.76	External closing pair is T14-A22
Helix	-8.49	4 base pairs
Hairpin loop	+3.04	Closing pair is C15-G21
ORMV_25 , structure 1
ΔG = -31.10 kcal/mol ΔH = -326.00 kcal/mol ΔS = -992.43 e.u. Tm = 55.3°C
Structural element	δδG	Information
External loop	-1.08	3 ss bases & 1 closing helices
Stack	-3.29	External closing pair is C2-G112
Stack	-2.25	External closing pair is C3-G111
Stack	-2.42	External closing pair is G4-C110
Helix	-7.96	4 base pairs
Bulge loop	+3.11	External closing pair is T5-G109
Stack	-1.39	External closing pair is T6-A107
Stack	-1.14	External closing pair is A7-T106
Stack	-2.44	External closing pair is A8-T105
Helix	-4.97	4 base pairs
Multi-loop	+4.22	External closing pair is C9-G104
		5 ss bases & 4 closing helices
Stack	-1.20	External closing pair is G90-T103
Stack	-1.14	External closing pair is A91-T102
Stack	-1.10	External closing pair is A92-T101
Helix	-3.44	4 base pairs
Hairpin loop	+2.62	Closing pair is T93-A100
Stack	-2.16	External closing pair is T63-A85
Stack	-2.76	External closing pair is G64-C84
Stack	-1.95	External closing pair is A65-T83
Stack	-2.44	External closing pair is G66-C82
Helix	-9.31	5 base pairs
Bulge loop	+2.97	External closing pair is T67-A81
Stack	-2.35	External closing pair is G70-T80
Stack	-2.42	External closing pair is G71-C79
Helix	-4.77	3 base pairs
Hairpin loop	+2.53	Closing pair is T72-G78
Stack	-1.23	External closing pair is C10-G61
Stack	-2.35	External closing pair is G11-T60
Stack	-2.42	External closing pair is G12-C59
Stack	-0.41	External closing pair is T13-G58
Stack	-2.35	External closing pair is G14-T57
Stack	-3.29	External closing pair is G15-C56
Stack	-2.76	External closing pair is G16-C55
Helix	-14.81	8 base pairs
Interior loop	+2.83	External closing pair is A17-T54
Stack	-1.39	External closing pair is T22-A52
Helix	-1.39	2 base pairs
Multi-loop	+3.49	External closing pair is A23-T51
		4 ss bases & 3 closing helices
Stack	-2.76	External closing pair is T36-A50
Stack	-2.16	External closing pair is C37-G49
Stack	-1.10	External closing pair is A38-T48
Stack	-1.39	External closing pair is T39-A47
Helix	-7.42	5 base pairs
Hairpin loop	+2.97	Closing pair is A40-T46
Stack	-3.85	External closing pair is G25-C32
Helix	-3.85	2 base pairs
Hairpin loop	+3.18	Closing pair is C26-G31
ORMV_26 , structure 1
ΔG = -21.85 kcal/mol ΔH = -169.20 kcal/mol ΔS = -495.88 e.u. Tm = 68.1°C
Structural element	δδG	Information
External loop	-1.71	13 ss bases & 2 closing helices
Stack	-2.16	External closing pair is T44-A61
Stack	-2.76	External closing pair is G45-C60
Stack	-2.44	External closing pair is A46-T59
Stack	-2.16	External closing pair is C47-G58
Helix	-9.53	5 base pairs
Hairpin loop	+3.98	Closing pair is A48-T57
Stack	-2.25	External closing pair is C2-G36
Stack	-3.29	External closing pair is G3-C35
Stack	-2.76	External closing pair is G4-C34
Helix	-8.30	4 base pairs
Interior loop	+0.56	External closing pair is A5-T33
Stack	-0.93	External closing pair is T7-A30
Stack	-0.53	External closing pair is G8-T29
Stack	-2.35	External closing pair is G9-T28
Stack	-2.76	External closing pair is G10-C27
Stack	-1.10	External closing pair is A11-T26
Helix	-7.68	6 base pairs
Interior loop	+2.31	External closing pair is T12-A25
Stack	-3.29	External closing pair is C14-G22
Helix	-3.29	2 base pairs
Hairpin loop	+1.81	Closing pair is C15-G21
ORMV_27 , structure 1
ΔG = -29.99 kcal/mol ΔH = -205.70 kcal/mol ΔS = -591.32 e.u. Tm = 74.7°C
Structural element	δδG	Information
External loop	-3.17	32 ss bases & 4 closing helices
Stack	-0.93	External closing pair is T86-A105
Stack	-1.13	External closing pair is G87-T104
Stack	-1.39	External closing pair is T88-A103
Helix	-3.45	4 base pairs
Interior loop	+1.20	External closing pair is A89-T102
Stack	-1.39	External closing pair is T92-A99
Helix	-1.39	2 base pairs
Hairpin loop	+1.03	Closing pair is A93-T98
Stack	-1.14	External closing pair is T50-A62
Stack	-1.14	External closing pair is T51-A61
Stack	-2.76	External closing pair is T52-A60
Helix	-5.04	4 base pairs
Hairpin loop	+2.44	Closing pair is C53-G59
Stack	-2.76	External closing pair is T21-A46
Stack	-1.23	External closing pair is C22-G45
Stack	-0.53	External closing pair is G23-T44
Stack	-1.13	External closing pair is G24-T43
Stack	-1.20	External closing pair is T25-A42
Stack	-1.23	External closing pair is T26-G41
Stack	-3.85	External closing pair is G27-C40
Stack	-2.35	External closing pair is C28-G39
Helix	-14.28	9 base pairs
Hairpin loop	+2.69	Closing pair is T29-G38
Stack	-1.13	External closing pair is G3-T20
Stack	-1.20	External closing pair is T4-A19
Stack	-1.23	External closing pair is T5-G18
Stack	-2.76	External closing pair is G6-C17
Stack	-2.44	External closing pair is A7-T16
Stack	-2.25	External closing pair is C8-G15
Helix	-11.01	7 base pairs
Hairpin loop	+1.00	Closing pair is G9-C14
ORMV_28 , structure 1
ΔG = -29.97 kcal/mol ΔH = -232.80 kcal/mol ΔS = -682.58 e.u. Tm = 67.9°C
Structural element	δδG	Information
External loop	-2.26	8 ss bases & 3 closing helices
Stack	-2.76	External closing pair is G86-C95
Stack	-1.14	External closing pair is A87-T94
Helix	-3.90	3 base pairs
Hairpin loop	+3.79	Closing pair is A88-T93
Stack	-1.20	External closing pair is G30-T85
Stack	-2.44	External closing pair is A31-T84
Stack	-1.95	External closing pair is C32-G83
Helix	-5.59	4 base pairs
Bulge loop	+2.60	External closing pair is T33-A82
Stack	-2.16	External closing pair is T35-A81
Stack	-2.44	External closing pair is G36-C80
Stack	-2.76	External closing pair is T37-A79
Stack	-2.16	External closing pair is C38-G78
Stack	-2.44	External closing pair is A39-T77
Stack	-3.29	External closing pair is C40-G76
Helix	-15.26	7 base pairs
Bulge loop	+2.97	External closing pair is C41-G75
Stack	-3.29	External closing pair is G44-C74
Helix	-3.29	2 base pairs
Interior loop	+1.12	External closing pair is G45-C73
Stack	-1.13	External closing pair is A49-T71
Helix	-1.13	2 base pairs
Interior loop	+0.77	External closing pair is T50-G70
Stack	-1.14	External closing pair is T52-A68
Stack	-2.16	External closing pair is T53-A67
Stack	-1.56	External closing pair is G54-C66
Stack	-1.20	External closing pair is G55-T65
Stack	-0.63	External closing pair is A56-T64
Helix	-6.70	6 base pairs
Hairpin loop	+3.44	Closing pair is G57-T63
Stack	-1.20	External closing pair is T4-A25
Stack	-1.56	External closing pair is T5-G24
Stack	-2.16	External closing pair is C6-G23
Helix	-4.93	4 base pairs
Interior loop	+0.77	External closing pair is A7-T22
Stack	-2.76	External closing pair is G9-C20
Stack	-1.95	External closing pair is A10-T19
Helix	-4.71	3 base pairs
Hairpin loop	+2.35	Closing pair is G11-C18
ORMV_29 , structure 1
ΔG = -23.57 kcal/mol ΔH = -164.70 kcal/mol ΔS = -474.95 e.u. Tm = 73.6°C
Structural element	δδG	Information
External loop	-5.42	19 ss bases & 3 closing helices
Stack	-3.85	External closing pair is G44-C61
Stack	-2.25	External closing pair is C45-G60
Stack	-2.44	External closing pair is G46-C59
Stack	-1.39	External closing pair is T47-A58
Stack	-1.14	External closing pair is A48-T57
Helix	-11.08	6 base pairs
Hairpin loop	+3.56	Closing pair is A49-T56
Stack	-1.95	External closing pair is C19-G39
Stack	-1.14	External closing pair is T20-A38
Stack	-1.39	External closing pair is T21-A37
Stack	-2.44	External closing pair is A22-T36
Stack	-2.25	External closing pair is C23-G35
Stack	-3.29	External closing pair is G24-C34
Helix	-12.46	7 base pairs
Hairpin loop	+3.88	Closing pair is G25-C33
Stack	-1.10	External closing pair is A5-T15
Stack	-2.76	External closing pair is T6-A14
Helix	-3.86	3 base pairs
Hairpin loop	+1.81	Closing pair is C7-G13
ORMV_30 , structure 1
ΔG = -36.82 kcal/mol ΔH = -277.40 kcal/mol ΔS = -809.62 e.u. Tm = 69.5°C
Structural element	δδG	Information
External loop	-4.45	11 ss bases & 3 closing helices
Stack	-2.42	External closing pair is G75-T108
Stack	-1.95	External closing pair is C76-G107
Stack	-1.14	External closing pair is T77-A106
Stack	-2.16	External closing pair is T78-A105
Helix	-7.67	5 base pairs
Interior loop	+0.77	External closing pair is G79-C104
Stack	-3.29	External closing pair is G81-C102
Stack	-2.44	External closing pair is G82-C101
Helix	-5.73	3 base pairs
Interior loop	+0.34	External closing pair is T83-A100
Stack	-3.85	External closing pair is G87-C97
Stack	-1.23	External closing pair is C88-G96
Helix	-5.08	3 base pairs
Hairpin loop	+2.64	Closing pair is G89-T95
Stack	-2.76	External closing pair is G40-C72
Stack	-2.44	External closing pair is A41-T71
Stack	-1.23	External closing pair is C42-G70
Stack	-2.42	External closing pair is G43-T69
Stack	-1.95	External closing pair is C44-G68
Helix	-10.79	6 base pairs
Interior loop	+1.84	External closing pair is T45-A67
Stack	-2.44	External closing pair is G47-C62
Stack	-1.14	External closing pair is T48-A61
Stack	-1.39	External closing pair is T49-A60
Helix	-4.97	4 base pairs
Hairpin loop	+4.11	Closing pair is A50-T59
Stack	-2.76	External closing pair is T3-A35
Stack	-1.95	External closing pair is C4-G34
Stack	-2.76	External closing pair is T5-A33
Stack	-2.16	External closing pair is C6-G32
Helix	-9.63	5 base pairs
Interior loop	+2.35	External closing pair is A7-T31
Stack	-1.13	External closing pair is G14-T29
Stack	-2.76	External closing pair is T15-A28
Helix	-3.89	3 base pairs
Hairpin loop	+3.34	Closing pair is C16-G27
ORMV_31 , structure 1
ΔG = -21.73 kcal/mol ΔH = -177.90 kcal/mol ΔS = -525.56 e.u. Tm = 65.3°C
Structural element	δδG	Information
External loop	-2.48	13 ss bases & 2 closing helices
Stack	-1.14	External closing pair is A18-T71
Stack	-1.14	External closing pair is A19-T70
Stack	-1.95	External closing pair is A20-T69
Stack	-3.29	External closing pair is G21-C68
Stack	-2.44	External closing pair is G22-C67
Stack	-2.16	External closing pair is T23-A66
Helix	-12.12	7 base pairs
Interior loop	+3.80	External closing pair is G24-C65
Stack	-1.14	External closing pair is T26-A59
Stack	-1.14	External closing pair is T27-A58
Helix	-2.28	3 base pairs
Interior loop	-0.10	External closing pair is T28-A57
Stack	-3.29	External closing pair is C32-G55
Stack	-3.29	External closing pair is C33-G54
Helix	-6.58	3 base pairs
Interior loop	+1.02	External closing pair is C34-G53
Stack	-1.39	External closing pair is T37-A50
Stack	-1.14	External closing pair is A38-T49
Stack	-2.44	External closing pair is A39-T48
Helix	-4.97	4 base pairs
Hairpin loop	+2.76	Closing pair is C40-G47
Stack	-1.20	External closing pair is T7-A14
Helix	-1.20	2 base pairs
Hairpin loop	+0.42	Closing pair is T8-G13
ORMV_32 , structure 1
ΔG = -29.77 kcal/mol ΔH = -223.30 kcal/mol ΔS = -651.29 e.u. Tm = 69.7°C
Structural element	δδG	Information
External loop	-2.00	8 ss bases & 3 closing helices
Stack	-2.44	External closing pair is A82-T96
Stack	-1.23	External closing pair is C83-G95
Stack	-2.35	External closing pair is G84-T94
Helix	-6.02	4 base pairs
Hairpin loop	+2.29	Closing pair is G85-C93
Stack	-1.39	External closing pair is T60-A79
Stack	-2.44	External closing pair is A61-T78
Stack	-1.95	External closing pair is C62-G77
Stack	-1.14	External closing pair is T63-A76
Stack	-2.76	External closing pair is T64-A75
Stack	-1.95	External closing pair is C65-G74
Helix	-11.63	7 base pairs
Hairpin loop	+3.87	Closing pair is T66-A73
Stack	-1.23	External closing pair is T2-G54
Stack	-2.44	External closing pair is G3-C53
Stack	-1.20	External closing pair is T4-A52
Helix	-4.87	4 base pairs
Interior loop	+1.16	External closing pair is T5-G51
Stack	-1.23	External closing pair is T7-G47
Stack	-3.29	External closing pair is G8-C46
Stack	-2.76	External closing pair is G9-C45
Stack	-2.44	External closing pair is A10-T44
Stack	-1.23	External closing pair is C11-G43
Helix	-10.94	6 base pairs
Interior loop	+1.75	External closing pair is G12-T42
Stack	-2.35	External closing pair is G17-T37
Helix	-2.35	2 base pairs
Interior loop	+0.67	External closing pair is G18-C36
Stack	-2.76	External closing pair is G21-C32
Stack	-1.13	External closing pair is A22-T31
Helix	-3.89	3 base pairs
Hairpin loop	+2.18	Closing pair is T23-G30
ORMV_33 , structure 1
ΔG = -26.97 kcal/mol ΔH = -190.90 kcal/mol ΔS = -551.67 e.u. Tm = 72.9°C
Structural element	δδG	Information
External loop	-1.58	4 ss bases & 1 closing helices
Stack	-1.20	External closing pair is G3-T71
Stack	-2.44	External closing pair is A4-T70
Helix	-3.64	3 base pairs
Bulge loop	+1.79	External closing pair is C5-G69
Stack	-2.16	External closing pair is T6-A67
Stack	-1.56	External closing pair is G7-C66
Stack	-2.42	External closing pair is G8-T65
Stack	-2.25	External closing pair is C9-G64
Helix	-8.40	5 base pairs
Interior loop	+2.61	External closing pair is G10-C63
Stack	-0.93	External closing pair is T19-A61
Stack	-1.20	External closing pair is G20-T60
Stack	-2.44	External closing pair is A21-T59
Helix	-4.58	4 base pairs
Bulge loop	+1.79	External closing pair is C22-G58
Stack	-2.76	External closing pair is T23-A56
Stack	-1.95	External closing pair is C24-G55
Stack	-1.14	External closing pair is T25-A54
Helix	-5.85	4 base pairs
Interior loop	+0.77	External closing pair is T26-A53
Stack	-2.35	External closing pair is G28-T51
Stack	-2.44	External closing pair is G29-C50
Helix	-4.79	3 base pairs
Interior loop	+0.77	External closing pair is T30-A49
Stack	-1.39	External closing pair is T32-A47
Stack	-2.44	External closing pair is A33-T46
Stack	-2.35	External closing pair is C34-G45
Stack	-1.56	External closing pair is T35-G44
Stack	-1.23	External closing pair is C36-G43
Helix	-8.97	6 base pairs
Hairpin loop	+3.11	Closing pair is G37-T42
ORMV_34 , structure 1
ΔG = -31.98 kcal/mol ΔH = -241.90 kcal/mol ΔS = -706.44 e.u. Tm = 69.3°C
Structural element	δδG	Information
External loop	-4.99	15 ss bases & 4 closing helices
Stack	-2.16	External closing pair is T73-A99
Stack	-2.76	External closing pair is G74-C98
Stack	-1.14	External closing pair is A75-T97
Stack	-1.13	External closing pair is A76-T96
Helix	-7.19	5 base pairs
Interior loop	+0.77	External closing pair is T77-G95
Stack	-2.44	External closing pair is G79-C93
Stack	-0.93	External closing pair is T80-A92
Stack	-1.20	External closing pair is G81-T91
Helix	-4.58	4 base pairs
Hairpin loop	+2.91	Closing pair is A82-T90
Stack	-2.76	External closing pair is T46-A69
Stack	-2.25	External closing pair is C47-G68
Stack	-3.85	External closing pair is G48-C67
Stack	-2.35	External closing pair is C49-G66
Stack	-0.41	External closing pair is T50-G65
Stack	-2.42	External closing pair is G51-T64
Helix	-14.05	7 base pairs
Hairpin loop	+3.34	Closing pair is C52-G63
Stack	-1.13	External closing pair is G19-T44
Stack	-2.76	External closing pair is T20-A43
Stack	-2.16	External closing pair is C21-G42
Stack	-1.95	External closing pair is A22-T41
Helix	-8.00	5 base pairs
Interior loop	+1.25	External closing pair is G23-C40
Stack	-2.76	External closing pair is G26-C35
Helix	-2.76	2 base pairs
Hairpin loop	+2.62	Closing pair is A27-T34
Stack	-3.29	External closing pair is C4-G12
Stack	-1.95	External closing pair is C5-G11
Helix	-5.24	3 base pairs
Hairpin loop	+3.93	Closing pair is T6-A10
ORMV_35 , structure 1
ΔG = -29.29 kcal/mol ΔH = -246.20 kcal/mol ΔS = -729.97 e.u. Tm = 64.1°C
Structural element	δδG	Information
External loop	-3.88	8 ss bases & 3 closing helices
Stack	-2.44	External closing pair is G58-C95
Stack	-1.14	External closing pair is T59-A94
Stack	-1.20	External closing pair is T60-A93
Stack	-1.23	External closing pair is T61-G92
Helix	-6.01	5 base pairs
Bulge loop	+0.45	External closing pair is G62-C91
Stack	-1.56	External closing pair is G64-C90
Helix	-1.56	2 base pairs
Interior loop	+1.91	External closing pair is G65-T89
Stack	-2.76	External closing pair is T73-A84
Stack	-2.16	External closing pair is C74-G83
Stack	-1.13	External closing pair is A75-T82
Helix	-6.05	4 base pairs
Hairpin loop	+3.82	Closing pair is T76-G81
Stack	-1.39	External closing pair is T38-A54
Stack	-1.14	External closing pair is A39-T53
Stack	-1.13	External closing pair is A40-T52
Stack	-0.93	External closing pair is T41-G51
Stack	-1.14	External closing pair is A42-T50
Stack	-2.44	External closing pair is A43-T49
Helix	-8.17	7 base pairs
Hairpin loop	+3.93	Closing pair is C44-G48
Stack	-2.35	External closing pair is C1-G33
Helix	-2.35	2 base pairs
Interior loop	+0.77	External closing pair is T2-G32
Stack	-2.16	External closing pair is T4-A30
Stack	-3.29	External closing pair is G5-C29
Stack	-3.85	External closing pair is G6-C28
Helix	-9.31	4 base pairs
Interior loop	+0.36	External closing pair is C7-G27
Stack	-0.41	External closing pair is T10-G24
Stack	-2.35	External closing pair is G11-T23
Stack	-2.76	External closing pair is G12-C22
Stack	-0.63	External closing pair is A13-T21
Helix	-6.16	5 base pairs
Hairpin loop	+2.97	Closing pair is G14-T20
ORMV_36 , structure 1
ΔG = -27.46 kcal/mol ΔH = -218.60 kcal/mol ΔS = -643.24 e.u. Tm = 66.7°C
Structural element	δδG	Information
External loop	-3.63	12 ss bases & 3 closing helices
Stack	-2.35	External closing pair is G49-T86
Stack	-3.29	External closing pair is G50-C85
Stack	-3.85	External closing pair is G51-C84
Helix	-9.50	4 base pairs
Interior loop	+2.95	External closing pair is C52-G83
Stack	-0.53	External closing pair is G57-T79
Stack	-1.20	External closing pair is G58-T78
Stack	-1.95	External closing pair is A59-T77
Stack	-3.29	External closing pair is G60-C76
Helix	-6.98	5 base pairs
Interior loop	+0.77	External closing pair is G61-C75
Stack	-1.14	External closing pair is A63-T73
Stack	-1.13	External closing pair is A64-T72
Helix	-2.26	3 base pairs
Hairpin loop	+3.15	Closing pair is T65-G71
Stack	-1.23	External closing pair is C28-G46
Stack	-1.13	External closing pair is G29-T45
Stack	-2.16	External closing pair is T30-A44
Stack	-2.76	External closing pair is G31-C43
Stack	-1.13	External closing pair is A32-T42
Helix	-8.40	6 base pairs
Hairpin loop	+3.12	Closing pair is T33-G41
Stack	-2.42	External closing pair is G8-T26
Stack	-2.16	External closing pair is C9-G25
Stack	-1.10	External closing pair is A10-T24
Helix	-5.68	4 base pairs
Bulge loop	+0.98	External closing pair is T11-A23
Stack	-3.29	External closing pair is C13-G22
Stack	-2.16	External closing pair is C14-G21
Helix	-5.45	3 base pairs
Hairpin loop	+3.49	Closing pair is A15-T20
ORMV_37 , structure 1
ΔG = -31.27 kcal/mol ΔH = -275.10 kcal/mol ΔS = -820.56 e.u. Tm = 62.1°C
Structural element	δδG	Information
External loop	-4.11	11 ss bases & 4 closing helices
Stack	-2.16	External closing pair is T79-A88
Stack	-2.42	External closing pair is G80-C87
Helix	-4.58	3 base pairs
Hairpin loop	+3.01	Closing pair is T81-G86
Stack	-2.76	External closing pair is G42-C73
Stack	-1.95	External closing pair is A43-T72
Helix	-4.71	3 base pairs
Bulge loop	+1.30	External closing pair is G44-C71
Stack	-2.16	External closing pair is T45-A69
Stack	-3.29	External closing pair is G46-C68
Stack	-2.76	External closing pair is G47-C67
Helix	-8.22	4 base pairs
Interior loop	+1.69	External closing pair is A48-T66
Stack	-0.41	External closing pair is T51-G62
Stack	-2.35	External closing pair is G52-T61
Stack	-2.76	External closing pair is G53-C60
Helix	-5.53	4 base pairs
Hairpin loop	+3.91	Closing pair is A54-T59
Stack	-2.16	External closing pair is T17-A41
Stack	-2.44	External closing pair is G18-C40
Stack	-2.76	External closing pair is T19-A39
Helix	-7.37	4 base pairs
Bulge loop	+1.49	External closing pair is C20-G38
Stack	-2.76	External closing pair is G22-C37
Helix	-2.76	2 base pairs
Bulge loop	+2.97	External closing pair is A23-T36
Stack	-2.35	External closing pair is G26-T35
Stack	-2.44	External closing pair is G27-C34
Helix	-4.79	3 base pairs
Hairpin loop	+0.73	Closing pair is T28-A33
Stack	-2.76	External closing pair is T1-A13
Stack	-3.29	External closing pair is C2-G12
Stack	-1.23	External closing pair is C3-G11
Helix	-7.28	4 base pairs
Hairpin loop	+2.97	Closing pair is G4-T10
ORMV_38 , structure 1
ΔG = -21.73 kcal/mol ΔH = -173.20 kcal/mol ΔS = -509.74 e.u. Tm = 66.6°C
Structural element	δδG	Information
External loop	-2.86	13 ss bases & 3 closing helices
Stack	-2.16	External closing pair is T53-A76
Stack	-3.85	External closing pair is G54-C75
Stack	-2.25	External closing pair is C55-G74
Helix	-8.27	4 base pairs
Hairpin loop	+3.41	Closing pair is G56-C73
Stack	-3.29	External closing pair is C36-G51
Stack	-3.29	External closing pair is C37-G50
Stack	-1.95	External closing pair is C38-G49
Helix	-8.53	4 base pairs
Hairpin loop	+4.35	Closing pair is T39-A48
Stack	-2.16	External closing pair is T2-A28
Stack	-2.44	External closing pair is G3-C27
Stack	-2.16	External closing pair is T4-A26
Helix	-6.77	4 base pairs
Interior loop	-0.44	External closing pair is G5-C25
Stack	-2.16	External closing pair is C7-G21
Helix	-2.16	2 base pairs
Bulge loop	+2.60	External closing pair is A8-T20
Stack	-2.44	External closing pair is A10-T19
Stack	-2.25	External closing pair is C11-G18
Helix	-4.69	3 base pairs
Hairpin loop	+1.63	Closing pair is G12-C17
ORMV_39 , structure 1
ΔG = -30.39 kcal/mol ΔH = -236.00 kcal/mol ΔS = -691.94 e.u. Tm = 67.9°C
Structural element	δδG	Information
External loop	-1.28	19 ss bases & 1 closing helices
Stack	-2.76	External closing pair is T10-A93
Stack	-2.25	External closing pair is C11-G92
Helix	-5.01	3 base pairs
Bulge loop	+0.98	External closing pair is G12-C91
Stack	-1.14	External closing pair is A14-T90
Stack	-2.44	External closing pair is A15-T89
Stack	-3.29	External closing pair is C16-G88
Stack	-1.95	External closing pair is C17-G87
Helix	-8.82	5 base pairs
Bulge loop	+5.27	External closing pair is T18-A86
Stack	-2.44	External closing pair is G19-C75
Stack	-1.14	External closing pair is T20-A74
Stack	-1.39	External closing pair is T21-A73
Stack	-1.10	External closing pair is A22-T72
Stack	-1.14	External closing pair is T23-A71
Stack	-1.20	External closing pair is T24-A70
Stack	-1.56	External closing pair is T25-G69
Stack	-3.29	External closing pair is C26-G68
Helix	-13.27	9 base pairs
Interior loop	+3.45	External closing pair is C27-G67
Stack	-1.95	External closing pair is C36-G65
Stack	-2.16	External closing pair is T37-A64
Stack	-2.44	External closing pair is G38-C63
Helix	-6.55	4 base pairs
Bulge loop	+2.34	External closing pair is T39-A62
Stack	-1.14	External closing pair is A41-T61
Helix	-1.14	2 base pairs
Interior loop	+0.77	External closing pair is A42-T60
Stack	-1.13	External closing pair is G44-T58
Stack	-1.39	External closing pair is T45-A57
Stack	-2.44	External closing pair is A46-T56
Stack	-2.25	External closing pair is C47-G55
Stack	-3.85	External closing pair is G48-C54
Helix	-11.06	6 base pairs
Hairpin loop	+3.93	Closing pair is C49-G53
ORMV_40 , structure 1
ΔG = -17.44 kcal/mol ΔH = -166.90 kcal/mol ΔS = -502.98 e.u. Tm = 58.7°C
Structural element	δδG	Information
External loop	-3.74	15 ss bases & 3 closing helices
Stack	-1.23	External closing pair is C42-G77
Stack	-1.20	External closing pair is G43-T76
Stack	-1.13	External closing pair is A44-T75
Stack	-0.63	External closing pair is T45-G74
Stack	-0.93	External closing pair is T46-A73
Helix	-5.12	6 base pairs
Interior loop	+0.18	External closing pair is G47-T72
Stack	-1.39	External closing pair is T51-A70
Stack	-0.63	External closing pair is A52-T69
Helix	-2.02	3 base pairs
Interior loop	+0.50	External closing pair is G53-T68
Stack	-2.76	External closing pair is G56-C66
Stack	-2.44	External closing pair is A57-T65
Helix	-5.20	3 base pairs
Hairpin loop	+1.90	Closing pair is C58-G64
Stack	-2.44	External closing pair is A25-T40
Stack	-3.29	External closing pair is C26-G39
Helix	-5.73	3 base pairs
Hairpin loop	+3.30	Closing pair is C27-G38
Stack	-1.10	External closing pair is A2-T18
Stack	-2.16	External closing pair is T3-A17
Helix	-3.27	3 base pairs
Interior loop	+0.77	External closing pair is G4-C16
Stack	-1.14	External closing pair is T6-A14
Helix	-1.14	2 base pairs
Hairpin loop	+2.12	Closing pair is T7-A13
ORMV_41 , structure 1
ΔG = -24.48 kcal/mol ΔH = -270.90 kcal/mol ΔS = -829.28 e.u. Tm = 53.5°C
Structural element	δδG	Information
External loop	-2.61	11 ss bases & 3 closing helices
Stack	-2.16	External closing pair is T100-A107
Helix	-2.16	2 base pairs
Hairpin loop	+0.11	Closing pair is G101-C106
Stack	-1.14	External closing pair is A70-T96
Stack	-1.95	External closing pair is A71-T95
Stack	-3.29	External closing pair is G72-C94
Helix	-6.38	4 base pairs
Interior loop	+2.09	External closing pair is G73-C93
Stack	-2.42	External closing pair is G78-T87
Stack	-2.25	External closing pair is C79-G86
Helix	-4.67	3 base pairs
Hairpin loop	+0.11	Closing pair is G80-C85
Stack	-3.29	External closing pair is G8-C68
Helix	-3.29	2 base pairs
Bulge loop	+0.98	External closing pair is G9-C67
Stack	-2.44	External closing pair is A10-T65
Helix	-2.44	2 base pairs
Bulge loop	+0.45	External closing pair is C11-G64
Stack	-2.16	External closing pair is C13-G63
Helix	-2.16	2 base pairs
Interior loop	+1.76	External closing pair is A14-T62
Stack	-1.14	External closing pair is A18-T60
Stack	-1.14	External closing pair is A19-T59
Stack	-2.44	External closing pair is A20-T58
Stack	-1.23	External closing pair is C21-G57
Helix	-5.94	5 base pairs
Multi-loop	+1.72	External closing pair is G22-T56
		5 ss bases & 3 closing helices
Stack	-2.44	External closing pair is G45-C54
Helix	-2.44	2 base pairs
Hairpin loop	+2.41	Closing pair is T46-A53
Stack	-3.85	External closing pair is G25-C42
Stack	-2.35	External closing pair is C26-G41
Helix	-6.21	3 base pairs
Hairpin loop	+4.21	Closing pair is T27-G40
ORMV_42 , structure 1
ΔG = -23.13 kcal/mol ΔH = -263.80 kcal/mol ΔS = -809.93 e.u. Tm = 52.6°C
Structural element	δδG	Information
External loop	-1.46	11 ss bases & 1 closing helices
Stack	-3.85	External closing pair is G1-C86
Stack	-1.95	External closing pair is C2-G85
Helix	-5.80	3 base pairs
Bulge loop	+2.34	External closing pair is T3-A84
Stack	-1.13	External closing pair is A4-T82
Stack	-0.41	External closing pair is T5-G81
Stack	-1.20	External closing pair is G6-T80
Stack	-1.10	External closing pair is A7-T79
Stack	-2.16	External closing pair is T8-A78
Helix	-6.01	6 base pairs
Bulge loop	+4.60	External closing pair is G9-C77
Stack	-2.35	External closing pair is G15-T76
Helix	-2.35	2 base pairs
Bulge loop	+0.45	External closing pair is G16-C75
Stack	-2.42	External closing pair is G18-C74
Stack	-0.93	External closing pair is T19-G73
Stack	-2.44	External closing pair is A20-T72
Helix	-5.79	4 base pairs
Interior loop	+1.98	External closing pair is C21-G71
Stack	-2.35	External closing pair is G24-T68
Stack	-3.29	External closing pair is G25-C67
Helix	-5.64	3 base pairs
Bulge loop	+0.98	External closing pair is G26-C66
Stack	-1.14	External closing pair is A27-T64
Helix	-1.14	2 base pairs
Interior loop	+1.05	External closing pair is A28-T63
Stack	-2.76	External closing pair is G30-C60
Stack	-1.13	External closing pair is A31-T59
Helix	-3.89	3 base pairs
Interior loop	+2.95	External closing pair is T32-G58
Stack	-2.35	External closing pair is G36-T55
Stack	-2.44	External closing pair is G37-C54
Stack	-1.14	External closing pair is T38-A53
Stack	-2.76	External closing pair is T39-A52
Helix	-8.69	5 base pairs
Hairpin loop	+3.30	Closing pair is C40-G51
ORMV_43 , structure 1
ΔG = -35.05 kcal/mol ΔH = -262.50 kcal/mol ΔS = -765.44 e.u. Tm = 69.8°C
Structural element	δδG	Information
External loop	-1.28	9 ss bases & 1 closing helices
Stack	-1.14	External closing pair is T3-A94
Stack	-2.16	External closing pair is T4-A93
Stack	-2.76	External closing pair is G5-C92
Helix	-6.06	4 base pairs
Interior loop	+0.12	External closing pair is A6-T91
Stack	-1.95	External closing pair is C9-G87
Stack	-2.16	External closing pair is T10-A86
Stack	-2.76	External closing pair is G11-C85
Helix	-6.87	4 base pairs
Interior loop	+4.10	External closing pair is A12-T84
Stack	-2.44	External closing pair is G19-C75
Stack	-2.76	External closing pair is T20-A74
Stack	-2.25	External closing pair is C21-G73
Stack	-3.85	External closing pair is G22-C72
Stack	-1.23	External closing pair is C23-G71
Stack	-1.13	External closing pair is G24-T70
Stack	-2.76	External closing pair is T25-A69
Helix	-16.42	8 base pairs
Multi-loop	+4.08	External closing pair is C26-G68
		2 ss bases & 3 closing helices
Stack	-2.16	External closing pair is C51-G65
Stack	-1.14	External closing pair is A52-T64
Stack	-2.44	External closing pair is A53-T63
Stack	-2.16	External closing pair is C54-G62
Stack	-2.44	External closing pair is A55-T61
Helix	-10.35	6 base pairs
Hairpin loop	+3.93	Closing pair is C56-G60
Stack	-2.16	External closing pair is C27-G50
Stack	-1.10	External closing pair is A28-T49
Helix	-3.27	3 base pairs
Interior loop	+0.77	External closing pair is T29-A48
Stack	-2.35	External closing pair is G31-T46
Stack	-3.85	External closing pair is G32-C45
Stack	-1.95	External closing pair is C33-G44
Helix	-8.15	4 base pairs
Hairpin loop	+4.35	Closing pair is T34-A43
ORMV_44 , structure 1
ΔG = -28.72 kcal/mol ΔH = -225.80 kcal/mol ΔS = -663.23 e.u. Tm = 67.3°C
Structural element	δδG	Information
External loop	-3.42	15 ss bases & 4 closing helices
Stack	-3.29	External closing pair is C80-G89
Stack	-3.29	External closing pair is C81-G88
Helix	-6.58	3 base pairs
Hairpin loop	+3.01	Closing pair is C82-G87
Stack	-2.25	External closing pair is C39-G76
Stack	-3.85	External closing pair is G40-C75
Helix	-6.10	3 base pairs
Interior loop	+2.15	External closing pair is C41-G74
Stack	-2.44	External closing pair is A43-T69
Stack	-1.95	External closing pair is C44-G68
Helix	-4.39	3 base pairs
Bulge loop	+2.97	External closing pair is T45-A67
Stack	-2.42	External closing pair is G46-T64
Stack	-3.29	External closing pair is C47-G63
Stack	-2.16	External closing pair is C48-G62
Stack	-1.14	External closing pair is A49-T61
Stack	-1.14	External closing pair is A50-T60
Helix	-10.15	6 base pairs
Hairpin loop	+3.21	Closing pair is A51-T59
Stack	-2.16	External closing pair is C28-G37
Stack	-1.14	External closing pair is A29-T36
Helix	-3.30	3 base pairs
Hairpin loop	+3.49	Closing pair is A30-T35
Stack	-1.95	External closing pair is A2-T17
Stack	-3.29	External closing pair is G3-C16
Stack	-2.76	External closing pair is G4-C15
Stack	-2.44	External closing pair is A5-T14
Stack	-2.25	External closing pair is C6-G13
Helix	-12.69	6 base pairs
Hairpin loop	+3.08	Closing pair is G7-C12
ORMV_45 , structure 1
ΔG = -42.42 kcal/mol ΔH = -289.70 kcal/mol ΔS = -832.17 e.u. Tm = 75.0°C
Structural element	δδG	Information
External loop	-2.88	15 ss bases & 2 closing helices
Stack	-1.20	External closing pair is G63-T99
Stack	-0.63	External closing pair is A64-T98
Stack	-0.53	External closing pair is G65-T97
Stack	-2.35	External closing pair is G66-T96
Helix	-4.72	5 base pairs
Bulge loop	+1.30	External closing pair is G67-C95
Stack	-1.14	External closing pair is T69-A94
Stack	-1.39	External closing pair is T70-A93
Stack	-1.14	External closing pair is A71-T92
Stack	-1.13	External closing pair is A72-T91
Stack	-0.41	External closing pair is T73-G90
Stack	-2.42	External closing pair is G74-T89
Helix	-7.63	7 base pairs
Interior loop	+0.77	External closing pair is C75-G88
Stack	-3.85	External closing pair is G77-C86
Helix	-3.85	2 base pairs
Hairpin loop	+2.06	Closing pair is C78-G85
Stack	-2.25	External closing pair is C4-G60
Stack	-1.56	External closing pair is G5-C59
Stack	-1.13	External closing pair is G6-T58
Stack	-1.39	External closing pair is T7-A57
Stack	-0.63	External closing pair is A8-T56
Stack	-1.20	External closing pair is G9-T55
Stack	-1.13	External closing pair is A10-T54
Helix	-9.29	8 base pairs
Interior loop	+0.47	External closing pair is T11-G53
Stack	-3.29	External closing pair is C13-G50
Stack	-1.95	External closing pair is C14-G49
Stack	-1.14	External closing pair is T15-A48
Helix	-6.38	4 base pairs
Bulge loop	+2.60	External closing pair is T16-A47
Stack	-1.14	External closing pair is T18-A46
Stack	-2.16	External closing pair is T19-A45
Stack	-2.76	External closing pair is G20-C44
Helix	-6.06	4 base pairs
Bulge loop	+3.11	External closing pair is A21-T43
Stack	-2.42	External closing pair is G23-T42
Stack	-2.16	External closing pair is C24-G41
Stack	-2.44	External closing pair is A25-T40
Stack	-3.29	External closing pair is C26-G39
Stack	-3.29	External closing pair is C27-G38
Stack	-1.95	External closing pair is C28-G37
Helix	-15.55	7 base pairs
Hairpin loop	+3.65	Closing pair is T29-A36
ORMV_46 , structure 1
ΔG = -15.89 kcal/mol ΔH = -168.90 kcal/mol ΔS = -514.93 e.u. Tm = 54.9°C
Structural element	δδG	Information
External loop	-1.98	8 ss bases & 2 closing helices
Stack	-1.20	External closing pair is G45-T73
Stack	-2.44	External closing pair is A46-T72
Stack	-2.16	External closing pair is C47-G71
Helix	-5.81	4 base pairs
Interior loop	+2.52	External closing pair is A48-T70
Stack	-2.16	External closing pair is T52-A65
Stack	-2.44	External closing pair is G53-C64
Stack	-1.20	External closing pair is T54-A63
Stack	-1.56	External closing pair is T55-G62
Helix	-7.37	5 base pairs
Hairpin loop	+2.25	Closing pair is C56-G61
Stack	-2.16	External closing pair is T4-A40
Stack	-2.44	External closing pair is G5-C39
Stack	-1.39	External closing pair is T6-A38
Helix	-6.00	4 base pairs
Interior loop	+0.87	External closing pair is A7-T37
Stack	-2.42	External closing pair is G12-C33
Helix	-2.42	2 base pairs
Interior loop	+2.75	External closing pair is T13-G32
Stack	-1.13	External closing pair is G17-T30
Helix	-1.13	2 base pairs
Interior loop	+0.77	External closing pair is T18-A29
Stack	-3.29	External closing pair is G20-C27
Helix	-3.29	2 base pairs
Hairpin loop	+2.95	Closing pair is G21-C26
ORMV_47 , structure 1
ΔG = -56.23 kcal/mol ΔH = -479.80 kcal/mol ΔS = -1425.44 e.u. Tm = 63.4°C
Structural element	δδG	Information
External loop	-4.46	9 ss bases & 3 closing helices
Stack	-0.63	External closing pair is A160-T177
Stack	-1.20	External closing pair is G161-T176
Stack	-1.14	External closing pair is A162-T175
Stack	-0.63	External closing pair is A163-T174
Stack	-1.13	External closing pair is G164-T173
Stack	-1.39	External closing pair is T165-A172
Helix	-6.12	7 base pairs
Hairpin loop	+3.92	Closing pair is A166-T171
Stack	-1.20	External closing pair is T150-A158
Helix	-1.20	2 base pairs
Hairpin loop	+2.02	Closing pair is T151-G157
Stack	-3.29	External closing pair is G5-C146
Stack	-3.85	External closing pair is G6-C145
Helix	-7.14	3 base pairs
Interior loop	+2.19	External closing pair is C7-G144
Stack	-1.20	External closing pair is T11-A142
Helix	-1.20	2 base pairs
Interior loop	+0.77	External closing pair is T12-G141
Stack	-1.20	External closing pair is G14-T139
Stack	-1.95	External closing pair is A15-T138
Stack	-2.44	External closing pair is G16-C137
Stack	-1.14	External closing pair is T17-A136
Stack	-2.76	External closing pair is T18-A135
Stack	-2.35	External closing pair is C19-G134
Stack	-0.93	External closing pair is T20-G133
Stack	-1.13	External closing pair is A21-T132
Helix	-13.90	9 base pairs
Multi-loop	+3.61	External closing pair is T22-G131
		4 ss bases & 3 closing helices
Stack	-2.44	External closing pair is G39-C130
Helix	-2.44	2 base pairs
Bulge loop	+4.02	External closing pair is T40-A129
Stack	-1.14	External closing pair is A45-T128
Stack	-1.95	External closing pair is A46-T127
Stack	-3.29	External closing pair is G47-C126
Helix	-6.38	4 base pairs
Interior loop	+2.40	External closing pair is G48-C125
Stack	-3.29	External closing pair is G50-C122
Stack	-3.85	External closing pair is G51-C121
Stack	-1.95	External closing pair is C52-G120
Stack	-1.20	External closing pair is T53-A119
Helix	-10.29	5 base pairs
Multi-loop	+4.21	External closing pair is T54-G118
		5 ss bases & 3 closing helices
Stack	-2.16	External closing pair is C68-G117
Stack	-1.95	External closing pair is A69-T116
Stack	-2.42	External closing pair is G70-C115
Stack	-0.63	External closing pair is T71-G114
Stack	-1.14	External closing pair is T72-A113
Stack	-2.16	External closing pair is T73-A112
Stack	-2.76	External closing pair is G74-C111
Helix	-13.23	8 base pairs
Interior loop	+3.08	External closing pair is A75-T110
Stack	-2.76	External closing pair is T83-A106
Stack	-3.29	External closing pair is C84-G105
Stack	-2.25	External closing pair is C85-G104
Helix	-8.30	4 base pairs
Interior loop	+1.63	External closing pair is G86-C103
Stack	-2.35	External closing pair is G89-T100
Stack	-3.29	External closing pair is G90-C99
Stack	-2.44	External closing pair is G91-C98
Helix	-8.08	4 base pairs
Hairpin loop	+4.32	Closing pair is T92-A97
Stack	-2.25	External closing pair is C59-G66
Helix	-2.25	2 base pairs
Hairpin loop	+0.11	Closing pair is G60-C65
Stack	-1.10	External closing pair is A24-T35
Stack	-2.76	External closing pair is T25-A34
Stack	-3.29	External closing pair is C26-G33
Helix	-7.15	4 base pairs
Hairpin loop	+3.65	Closing pair is C27-G32
ORMV_48 , structure 1
ΔG = -18.16 kcal/mol ΔH = -209.30 kcal/mol ΔS = -643.24 e.u. Tm = 52.2°C
Structural element	δδG	Information
External loop	-3.48	13 ss bases & 2 closing helices
Stack	-2.16	External closing pair is T65-A84
Stack	-3.85	External closing pair is G66-C83
Helix	-6.02	3 base pairs
Interior loop	+1.12	External closing pair is C67-G82
Stack	-2.76	External closing pair is G72-C80
Helix	-2.76	2 base pairs
Hairpin loop	+3.44	Closing pair is A73-T79
Stack	-2.76	External closing pair is G11-C62
Stack	-1.14	External closing pair is A12-T61
Stack	-1.13	External closing pair is A13-T60
Helix	-5.03	4 base pairs
Interior loop	+2.81	External closing pair is T14-G59
Stack	-0.63	External closing pair is A18-T57
Stack	-1.20	External closing pair is G19-T56
Helix	-1.83	3 base pairs
Bulge loop	+1.79	External closing pair is A20-T55
Stack	-2.76	External closing pair is G21-C53
Stack	-1.95	External closing pair is A22-T52
Helix	-4.71	3 base pairs
Bulge loop	+0.45	External closing pair is G23-C51
Stack	-1.56	External closing pair is G25-C50
Helix	-1.56	2 base pairs
Interior loop	+1.53	External closing pair is G26-T49
Stack	-0.63	External closing pair is T29-G46
Stack	-2.76	External closing pair is T30-A45
Stack	-3.29	External closing pair is C31-G44
Helix	-6.68	4 base pairs
Hairpin loop	+2.76	Closing pair is C32-G43
ORMV_49 , structure 1
ΔG = -23.64 kcal/mol ΔH = -223.50 kcal/mol ΔS = -672.59 e.u. Tm = 59.1°C
Structural element	δδG	Information
External loop	-2.47	8 ss bases & 2 closing helices
Stack	-1.20	External closing pair is T60-A82
Stack	-0.93	External closing pair is T61-G81
Helix	-2.14	3 base pairs
Interior loop	+1.27	External closing pair is A62-T80
Stack	-1.95	External closing pair is C65-G78
Stack	-1.14	External closing pair is T66-A77
Stack	-2.16	External closing pair is T67-A76
Stack	-2.76	External closing pair is G68-C75
Helix	-8.01	5 base pairs
Hairpin loop	+3.45	Closing pair is A69-T74
Stack	-1.14	External closing pair is T5-A57
Stack	-1.14	External closing pair is T6-A56
Stack	-2.16	External closing pair is T7-A55
Stack	-3.85	External closing pair is G8-C54
Helix	-8.30	5 base pairs
Interior loop	+1.99	External closing pair is C9-G53
Stack	-3.29	External closing pair is G11-C49
Helix	-3.29	2 base pairs
Interior loop	+1.17	External closing pair is G12-C48
Stack	-2.16	External closing pair is T16-A46
Stack	-3.29	External closing pair is G17-C45
Helix	-5.45	3 base pairs
Interior loop	+1.98	External closing pair is G18-C44
Stack	-2.16	External closing pair is T20-A39
Stack	-2.76	External closing pair is G21-C38
Helix	-4.93	3 base pairs
Interior loop	+0.77	External closing pair is A22-T37
Stack	-0.93	External closing pair is T24-G35
Stack	-1.10	External closing pair is A25-T34
Stack	-1.39	External closing pair is T26-A33
Helix	-3.43	4 base pairs
Hairpin loop	+3.75	Closing pair is A27-T32
ORMV_50 , structure 1
ΔG = -35.03 kcal/mol ΔH = -310.10 kcal/mol ΔS = -925.69 e.u. Tm = 61.8°C
Structural element	δδG	Information
External loop	-0.89	4 ss bases & 1 closing helices
Stack	-2.76	External closing pair is T4-A91
Stack	-3.29	External closing pair is C5-G90
Stack	-2.16	External closing pair is C6-G89
Helix	-8.22	4 base pairs
Interior loop	+3.66	External closing pair is A7-T88
Stack	-1.95	External closing pair is C13-G86
Stack	-1.14	External closing pair is T14-A85
Stack	-2.76	External closing pair is T15-A84
Helix	-5.85	4 base pairs
Interior loop	+0.98	External closing pair is C16-G83
Stack	-1.10	External closing pair is A19-T81
Stack	-2.76	External closing pair is T20-A80
Helix	-3.86	3 base pairs
Multi-loop	+3.72	External closing pair is C21-G79
		3 ss bases & 3 closing helices
Stack	-1.14	External closing pair is T66-A78
Stack	-2.76	External closing pair is T67-A77
Stack	-2.16	External closing pair is C68-G76
Helix	-6.06	4 base pairs
Hairpin loop	+3.01	Closing pair is A69-T75
Stack	-2.76	External closing pair is T24-A64
Stack	-2.25	External closing pair is C25-G63
Stack	-3.85	External closing pair is G26-C62
Helix	-8.87	4 base pairs
Interior loop	+0.71	External closing pair is C27-G61
Stack	-2.76	External closing pair is G29-C56
Helix	-2.76	2 base pairs
Bulge loop	+3.35	External closing pair is A30-T55
Stack	-2.16	External closing pair is T31-A51
Stack	-3.85	External closing pair is G32-C50
Stack	-3.29	External closing pair is C33-G49
Stack	-2.16	External closing pair is C34-G48
Helix	-11.47	5 base pairs
Interior loop	+1.16	External closing pair is A35-T47
Stack	-3.85	External closing pair is G37-C44
Helix	-3.85	2 base pairs
Hairpin loop	+0.20	Closing pair is C38-G43
ORMV_51 , structure 1
ΔG = -56.01 kcal/mol ΔH = -417.50 kcal/mol ΔS = -1216.52 e.u. Tm = 70.0°C
Structural element	δδG	Information
[truncated: 156 more rows]

## Sheet: VMir TMV-Cg
Export of VMir File Data
------------------------
VMir File :	TMVcg.mir
VMir Analyzer Version :	2.2
Source File:
------------------------------------
File Name :	TMVcg.fasta
Sequence Size :	6303
Sequence Orientation(s):	Both
Sequence Conformation :	Direct
VMir Analysis Prediction Parameters:
------------------------------------
Max. Size Calc.Score :	100
Max. Size Assign SHPs :	50
Max. Size Assign RHPs :	50
Filters: Min. HP Size :	50
Max. HP Size :	Any
Min. HP Score :	Any
Total # of Hairpins :	212
VMir Viewer Parameters
----------------------
Filters: Min. HP Size :	55
Max. HP Size :	Any
Min. HP Score :	Any
Min. Wind.Cnt.:	Any
HP Classes :	Main-Hairpins
# of Filtered Hairpins :	105									Virus Coordinate
Hairpins:
Rank	Name	Orientation	Start	Apex	Size	Score	Sub HPs	Rep HPs	Wind.Cnt.Abs.	Wind.Cnt.Rel.
7	MD1	Direct	94	164	138	154.9	3	0	1	4
43	MD3	Direct	275	316	80	95.5	0	0	1	1
82	MD5	Direct	711	738	61	31.8	0	0	2	2
55	MD6	Direct	770	798	57	83.4	0	0	29	29
23	MD7	Direct	930	964	69	127.6	2	0	4	19
73	MD8	Direct	951	984	70	51.4	0	0	3	3
2	MD9	Direct	1002	1055	98	163.7	4	0	4	28
41	MD10	Direct	1021	1048	55	97.8	0	0	5	5
33	MD11	Direct	1024	1055	58	110.5	0	0	3	3
17	MD12	Direct	1077	1127	96	132.5	1	0	1	2
91	MD15	Direct	1345	1388	89	4.3	0	0	1	1
35	MD17	Direct	1771	1798	55	108.5	0	0	2	2
93	MD19	Direct	1818	1842	62	3.8	0	0	11	11
76	MD22	Direct	1932	1960	57	44.4	0	0	1	1
14	MD23	Direct	1946	1996	100	137.3	1	0	1	19
105	MD24	Direct	1964	1986	56	0.1	0	0	1	1
18	MD25	Direct	2011	2041	60	132	1	0	1	1
9	MD26	Direct	2061	2154	180	152.6	7	0	1	43
96	MD27	Direct	2061	2092	59	2.2	0	0	5	5
86	MD28	Direct	2262	2296	66	17	1	0	25	26
59	MD29	Direct	2268	2296	56	80.4	0	0	2	2
36	MD30	Direct	2470	2498	66	102.4	0	0	8	8
40	MD31	Direct	2485	2516	65	99.1	1	0	1	1
94	MD32	Direct	2499	2531	64	2.4	0	0	1	1
16	MD33	Direct	2539	2579	75	133.9	2	0	40	42
12	MD34	Direct	2576	2613	74	143.3	0	0	1	1
29	MD35	Direct	2681	2711	68	114.2	0	0	9	9
71	MD36	Direct	2691	2718	57	58.5	0	0	8	8
68	MD37	Direct	2770	2802	66	70.1	0	0	42	42
89	MD38	Direct	2801	2833	62	8.6	0	0	1	1
62	MD39	Direct	2858	2892	72	77.1	2	0	1	3
13	MD41	Direct	5689	5732	80	138.5	3	0	14	40
20	MD42	Direct	3023	3062	76	129.2	0	0	1	1
15	MD44	Direct	3082	3122	82	134.8	0	0	4	4
42	MD45	Direct	3475	3504	63	97.2	0	0	1	1
38	MD46	Direct	3526	3556	59	100.1	0	0	4	4
75	MD47	Direct	3603	3644	79	45.7	2	0	28	35
28	MD49	Direct	3698	3738	85	119.8	1	0	24	25
24	MD51	Direct	3892	3948	108	127.2	0	0	2	2
60	MD52	Direct	3948	3987	85	80.3	0	0	9	9
10	MD53	Direct	4111	4188	161	150.8	6	0	1	41
46	MD55	Direct	4374	4402	56	94.1	1	0	3	3
47	MD56	Direct	4393	4424	67	93.8	0	0	1	1
34	MD57	Direct	4455	4490	63	110	1	0	33	33
32	MD58	Direct	4461	4503	89	110.6	0	0	1	1
6	MD59	Direct	4636	4680	90	155.1	1	0	2	13
8	MD60	Direct	4711	4772	117	154.2	2	0	1	40
5	MD61	Direct	4866	4912	95	157.3	2	0	36	40
53	MD62	Direct	4957	4993	76	87.5	1	0	1	26
37	MD63	Direct	4973	5002	59	100.5	0	0	2	2
45	MD64	Direct	5000	5038	74	94.2	0	0	4	4
50	MD65	Direct	5022	5056	72	91	0	0	11	11
84	MD67	Direct	5076	5141	130	29	0	0	3	3
80	MD68	Direct	5090	5122	71	37.1	1	0	4	4
56	MD69	Direct	5193	5218	60	83.1	0	0	42	42
19	MD70	Direct	5300	5328	60	131.7	0	0	3	3
26	MD72	Direct	5416	5446	68	125.5	0	0	1	1
102	MD73	Direct	5554	5595	83	0.9	0	0	4	4
61	MD74	Direct	5624	5652	55	78	0	0	6	6
21	MD75	Direct	5689	5732	80	128.5	0	0	22	22
48	MD76	Direct	5732	5789	104	92.4	1	0	4	24
52	MD77	Direct	5829	5868	79	87.7	2	0	24	25
88	MD78	Direct	5837	5868	61	13	0	0	9	9
78	MD79	Direct	5906	5936	62	42	0	0	2	2
87	MD80	Direct	5949	5978	60	16.9	0	0	5	5
90	MD81	Direct	6149	6198	97	5.7	0	0	1	1
1	MD82	Direct	6192	6233	84	166.4	0	0	13	13
39	MD83	Direct	6201	6233	57	99.1	0	0	32	32
85	MR1	Reverse	133	177	90	28.1	2	0	1	14
54	MR2	Reverse	386	418	67	86.8	0	0	1	1
72	MR3	Reverse	437	474	65	58.5	0	0	28	28
67	MR5	Reverse	770	798	57	73	0	0	35	35
66	MR6	Reverse	900	955	118	73	3	0	36	42
31	MR7	Reverse	1040	1077	78	112.8	1	0	2	3
79	MR8	Reverse	1085	1126	81	40.5	1	0	6	17
11	MR9	Reverse	1144	1184	75	148.3	0	0	14	14
65	MR10	Reverse	1285	1312	56	74.3	0	0	9	9
30	MR11	Reverse	1344	1388	91	112.9	3	0	2	29
99	MR12	Reverse	1771	1796	55	1.3	0	0	1	1
98	MR13	Reverse	1903	1946	76	1.8	1	0	1	4
83	MR14	Reverse	1927	1960	68	29.3	0	0	2	2
97	MR15	Reverse	2075	2108	71	1.8	1	0	1	5
70	MR16	Reverse	2119	2158	71	63.9	0	0	1	1
69	MR17	Reverse	2532	2579	92	66.7	2	0	35	42
81	MR18	Reverse	2576	2613	74	33.4	0	0	2	2
100	MR20	Reverse	3026	3062	69	1	1	0	4	4
63	MR21	Reverse	3157	3194	78	75.4	0	0	31	31
64	MR22	Reverse	3245	3276	73	75.2	0	0	1	1
51	MR23	Reverse	3475	3504	61	89.2	0	0	32	32
22	MR24	Reverse	3602	3644	81	127.6	2	0	34	41
103	MR25	Reverse	3680	3702	67	0.2	0	0	1	1
44	MR26	Reverse	3813	3850	68	95.2	0	0	4	4
95	MR28	Reverse	3886	3924	78	2.4	1	0	3	3
27	MR29	Reverse	4148	4188	88	122.8	2	0	1	3
57	MR32	Reverse	4315	4363	92	81.8	0	0	1	1
74	MR34	Reverse	4455	4490	67	50.8	3	0	41	43
58	MR35	Reverse	4636	4680	90	81.8	1	0	15	16
101	MR36	Reverse	4694	4722	58	1	0	0	1	1
104	MR37	Reverse	4741	4772	66	0.1	0	0	1	1
4	MR38	Reverse	4861	4914	103	158	1	0	33	34
92	MR39	Reverse	4973	5002	59	4.1	0	0	15	15
3	MR42	Reverse	5802	5868	130	159.3	7	0	3	41
25	MR43	Reverse	5939	5978	80	125.7	2	0	1	22
77	MR44	Reverse	6009	6038	60	42.1	1	0	6	17
49	MR45	Reverse	6201	6233	57	92.3	0	0	38	38

## Sheet: VMir ORMV
Export of VMir File Data
------------------------
VMir File :	ORMV.mir
VMir Analyzer Version :	2.2
Source File:
------------------------------------
File Name :	ORMV.fasta
Sequence Size :	6303
Sequence Orientation(s):	Both
Sequence Conformation :	Direct
VMir Analysis Prediction Parameters:
------------------------------------
Max. Size Calc.Score :	100
Max. Size Assign SHPs :	50
Max. Size Assign RHPs :	50
Filters: Min. HP Size :	50
Max. HP Size :	Any
Min. HP Score :	Any
Total # of Hairpins :	227
VMir Viewer Parameters
----------------------
Filters: Min. HP Size :	55
Max. HP Size :	Any
Min. HP Score :	Any
Min. Wind.Cnt.:	Any
HP Classes :	Main-Hairpins
# of Filtered Hairpins :	101									Virus Coordinate
Hairpins:
Rank	Name	Orientation	Start	Apex	Size	Score	Sub HPs	Rep HPs	Wind.Cnt.Abs.	Wind.Cnt.Rel.
24	MD1	Direct	135	164	58	120.7	0	0	8	8
47	MD3	Direct	272	318	89	90.1	1	0	1	13
34	MD4	Direct	909	984	157	107.8	5	0	1	27
43	MD5	Direct	953	1034	166	97.2	0	0	1	1
74	MD6	Direct	983	1008	57	64.5	0	0	1	1
72	MD7	Direct	992	1020	58	68.1	0	0	3	3
54	MD8	Direct	1082	1116	69	86.7	1	0	2	10
18	MD9	Direct	1183	1215	66	138.3	2	0	32	36
65	MD10	Direct	1231	1262	63	77.1	0	0	11	11
26	MD11	Direct	1287	1316	61	119.1	0	0	4	4
53	MD12	Direct	1334	1388	120	87.2	3	0	2	29
59	MD13	Direct	1614	1652	75	82	1	0	1	1
83	MD14	Direct	1752	1782	66	30.9	0	0	1	1
91	MD16	Direct	2061	2092	59	2.2	0	0	25	25
36	MD17	Direct	2178	2240	115	104.8	5	0	9	28
67	MD18	Direct	2216	2254	77	73.3	1	0	1	1
71	MD19	Direct	2304	2339	76	70.5	0	0	2	2
86	MD20	Direct	2306	2339	64	17.9	1	0	1	7
76	MD21	Direct	2354	2388	69	61.2	0	0	13	13
30	MD22	Direct	2374	2400	59	110.2	0	0	4	4
11	MD23	Direct	2530	2579	96	152.3	2	0	13	15
80	MD24	Direct	2649	2677	57	36	0	0	1	1
12	MD25	Direct	2689	2718	57	147.8	0	0	24	24
1	MD26	Direct	2735	2784	101	192.7	1	0	1	5
19	MD27	Direct	2740	2802	115	138.2	4	0	1	39
69	MD28	Direct	2932	2962	55	70.9	0	0	1	1
33	MD31	Direct	3283	3333	107	107.9	1	0	8	10
40	MD32	Direct	3523	3551	56	101.1	0	0	2	2
87	MD33	Direct	3608	3644	68	11.2	0	0	32	32
23	MD34	Direct	3697	3738	85	123.4	2	0	2	16
61	MD35	Direct	3745	3779	63	80.1	0	0	1	1
7	MD37	Direct	3858	3887	59	164.7	2	0	10	10
49	MD38	Direct	4054	4084	65	89.4	1	0	1	3
14	MD39	Direct	4112	4188	155	145.6	3	0	25	37
60	MD40	Direct	4157	4226	150	81.8	4	0	1	11
89	MD41	Direct	4217	4242	58	3.3	0	0	1	1
66	MD42	Direct	4301	4362	114	77	3	0	4	6
39	MD43	Direct	4368	4406	68	102	3	0	4	17
31	MD44	Direct	4455	4490	63	110	1	0	11	11
32	MD45	Direct	4544	4570	55	108.1	0	0	1	1
50	MD46	Direct	4567	4603	66	89.3	1	0	1	1
29	MD47	Direct	4600	4637	79	113.3	0	0	1	1
10	MD49	Direct	4636	4680	90	155.1	2	0	1	8
6	MD50	Direct	4724	4772	92	166.3	2	0	35	39
2	MD51	Direct	4861	4912	103	174.6	2	0	2	24
58	MD52	Direct	4952	4993	82	85.1	1	0	1	7
48	MD53	Direct	4972	5002	61	89.4	0	0	1	1
16	MD54	Direct	5038	5079	82	139	0	0	20	20
70	MD55	Direct	5193	5218	60	70.8	0	0	39	39
9	MD57	Direct	5368	5434	142	157.1	5	0	1	44
94	MD58	Direct	5500	5534	75	1.4	0	0	4	4
84	MD60	Direct	5554	5602	83	28	1	0	6	26
64	MD61	Direct	5624	5652	55	78	0	0	1	1
4	MD62	Direct	5665	5732	128	170.7	5	0	2	42
55	MD63	Direct	5748	5789	73	86	0	0	1	1
25	MD64	Direct	5775	5804	60	119.2	0	0	1	1
88	MD65	Direct	5829	5868	79	10.1	0	0	1	1
75	MD66	Direct	5948	5978	62	63.6	0	0	26	26
5	MD67	Direct	6192	6233	84	166.4	0	0	12	12
41	MD68	Direct	6201	6233	57	99.1	0	0	25	25
22	MR2	Reverse	207	244	80	123.7	1	0	1	20
27	MR3	Reverse	275	318	80	117.1	1	0	15	27
8	MR4	Reverse	825	884	112	157.5	1	0	2	7
44	MR5	Reverse	1099	1134	71	93.8	0	0	1	1
21	MR8	Reverse	1264	1295	60	134	0	0	20	20
68	MR9	Reverse	1282	1314	71	71.7	1	0	12	13
82	MR10	Reverse	1361	1388	58	30.9	1	0	42	45
57	MR12	Reverse	1612	1652	79	85.2	1	0	1	1
97	MR13	Reverse	1768	1798	65	0.8	0	0	3	3
63	MR16	Reverse	2200	2240	83	79.4	0	0	21	21
51	MR17	Reverse	2403	2467	126	88.9	3	0	2	36
37	MR18	Reverse	2539	2579	75	103.6	2	0	37	39
92	MR19	Reverse	2594	2630	72	2.1	1	0	1	1
46	MR20	Reverse	3023	3062	76	91	1	0	1	1
28	MR22	Reverse	3304	3350	102	114.8	1	0	8	9
62	MR23	Reverse	3320	3350	59	79.6	1	0	18	19
100	MR24	Reverse	3523	3551	56	0.5	0	0	1	1
73	MR25	Reverse	3602	3644	81	67	1	0	1	11
93	MR26	Reverse	3680	3714	67	1.5	0	0	2	2
77	MR27	Reverse	3793	3842	91	54.1	1	0	2	2
52	MR28	Reverse	3841	3872	64	88.9	0	0	1	1
81	MR29	Reverse	3887	3924	70	33.6	0	0	4	4
38	MR31	Reverse	4034	4071	74	103.4	1	0	3	3
35	MR32	Reverse	4062	4095	69	106.8	0	0	1	1
17	MR33	Reverse	4152	4188	77	138.7	4	0	2	7
98	MR34	Reverse	4199	4228	61	0.6	0	0	2	2
42	MR35	Reverse	4305	4364	107	98.5	3	0	5	29
20	MR36	Reverse	4353	4402	99	134.6	1	0	1	1
78	MR38	Reverse	4455	4490	67	47	2	0	35	36
96	MR39	Reverse	4620	4664	77	0.8	0	0	11	11
95	MR40	Reverse	4694	4722	58	1	0	0	17	17
101	MR41	Reverse	4741	4772	66	0.1	0	0	1	1
85	MR42	Reverse	4861	4912	103	19.3	3	0	14	19
99	MR43	Reverse	4973	5002	59	0.6	0	0	4	4
90	MR44	Reverse	5255	5292	74	2.4	0	0	1	1
15	MR46	Reverse	5701	5730	61	142.9	1	0	43	43
56	MR47	Reverse	5758	5789	74	85.5	1	0	1	2
3	MR48	Reverse	5805	5868	128	172	7	0	2	32
13	MR49	Reverse	5948	5978	62	147.2	1	0	44	44
79	MR50	Reverse	6009	6038	60	38.4	1	0	4	23
45	MR51	Reverse	6201	6233	57	92.3	0	0	33	33

## Sheet: TMV-Cg hot spots structure
MD53									hot 1									hot 4
hot 5									hot 2									MD42
MD41

## Sheet: ORMV hot spots structure
MD62				(0-1 scale: Base-pair probabilities)						Hot 1						MD39
hot 2									hot 3								hot 4
hot 5

## Sheet: mapping hot TMV-Cg >100 count
MD53
hot 1
hot 4
hot 5
hot 2
MD42
MD41

## Sheet: mapping hot ORMV >100 count
MD62
MD39
hot 1
hot 2
hot 3
hot 4
hot 5
