# Supplementary material for: Differential mRNA Accumulation upon Early Arabidopsis thaliana Infection with ORMV and TMV-Cg Is Associated with Distinct Endogenous Small RNAs Level
Source: PLoS One. 2015 Aug 3;10(8):e0134719. doi: 10.1371/journal.pone.0134719 (PMC4597857; doi:10.1371/journal.pone.0134719)
Supplement: S5 Table — The footnotes of the Table are as follows: miRNA 2dpi: normalized count reads of mock-inoculated (MI), TMV-Cg and ORMV of miRNA and CG/MI; OR/MI ratio in fold change and log2-fold change of miRNA at 4dpi. Micro RNA 4dpi: normalized count reads and CG/MI; OR/MI ratio in fold change and log2-fold change at 2dpi. Micro RNA * 2dpi: normalized count reads of MI, TMV-Cg and ORMV miRNA* at 2dpi. miRNA* 4dpi: normalized count reads of MI, TMV-Cg and ORMV miRNA* at 4dpi. (XLS) [file pone.0134719.s006.xls]

## Sheet: miRNAs 2dpi
(RPM)	MI	ORMV	TMV-Cg		(Ratio)	OR/MI	CG/MI	logOR/MI	logCG/MI		heatmap	OR/MI	CG/MI	logOR/MI	logCG/MI
miR156a	91.5	145	115.5		miR156a	1.5847	1.2623	0.664209	0.336049		miR156a/c/d	1.5847	1.2623	0.664209	0.336049
miR156b	87	145	115.5		miR156b	1.66667	1.32759	0.736966	0.408806		miR156b/e/f	1.66667	1.32759	0.736966	0.408806
miR156c	91.5	145	115.5		miR156c	1.5847	1.2623	0.664209	0.336049		miR157a/b	0.724363	0.585238	-0.465215	-0.772904
miR156d	91.5	145	115.5		miR156d	1.5847	1.2623	0.664209	0.336049		miR157c	0.754574	0.608833	-0.406265	-0.715882
miR156e	87	145	115.5		miR156e	1.66667	1.32759	0.736966	0.408806		miR157d	0.345679	0.345679	-1.5325	-1.5325
miR156f	87	145	115.5		miR156f	1.66667	1.32759	0.736966	0.408806		miR158a	1.81979	2.3202	0.863769	1.21425
miR157a	765.5	554.5	448		miR157a	0.724363	0.585238	-0.465215	-0.772904		miR158b	N/D	N/D	N/D	N/D
miR157b	763	554.5	448		miR157b	0.726737	0.587156	-0.460496	-0.768184		miR159a	0.905579	0.914372	-0.143088	-0.129147
miR157c	792.5	598	482.5		miR157c	0.754574	0.608833	-0.406265	-0.715882		miR159b	0.93716	1.05306	-0.0936329	0.0745893
miR157d	40.5	14	14		miR157d	0.345679	0.345679	-1.5325	-1.5325		miR159c	0.655172	0.62069	-0.610053	-0.688056
miR158a	2436	4433	5652		miR158a	1.81979	2.3202	0.863769	1.21425		miR160a/c	1.79269	0.426456	0.84213	-1.22953
miR158b	N/D	N/D	N/D		miR158b	N/D	N/D	N/D	N/D		miR160b	1.76085	0.409344	0.816268	-1.28862
miR159a	3468.5	3141	3171.5		miR159a	0.905579	0.914372	-0.143088	-0.129147		miR161	1.71296	0.687112	0.776489	-0.541382
miR159b	5880	5510.5	6192		miR159b	0.93716	1.05306	-0.0936329	0.0745893		miR162a	0.965116	0.302326	-0.0512253	-1.72583
miR159c	14.5	9.5	9		miR159c	0.655172	0.62069	-0.610053	-0.688056		miR162b	1	0.633452	0	-0.658693
miR160a	506.5	908	216		miR160a	1.79269	0.426456	0.84213	-1.22953		miR163	0.459481	0.979335	-1.12192	-0.0301249
miR160b	449.5	791.5	184		miR160b	1.76085	0.409344	0.816268	-1.28862		miR164a/b	0.837209	0.658915	-0.25634	-0.601836
miR160c	506.5	908	216		miR160c	1.79269	0.426456	0.84213	-1.22953		miR165a/b	0.388061	0.286715	-1.36564	-1.80231
miR161	1451	2485.5	997		miR161	1.71296	0.687112	0.776489	-0.541382		miR166	0.779013	0.310839	-0.360281	-1.68576
miR162a	129	124.5	39		miR162a	0.965116	0.302326	-0.0512253	-1.72583		miR167a/b	2.29065	0.33906	1.19575	-1.56039
miR162b	140.5	140.5	89		miR162b	1	0.633452	0	-0.658693		miR167d	2.84525	0.728343	1.50855	-0.45731
miR163	2468	1134	2417		miR163	0.459481	0.979335	-1.12192	-0.0301249		miR168a	0.987393	0.789685	-0.0183043	-0.340651
miR164a	64.5	54	42.5		miR164a	0.837209	0.658915	-0.25634	-0.601836		miR168b	0.988042	0.686597	-0.3342	-0.542465
miR164b	64.5	54	42.5		miR164b	0.837209	0.658915	-0.25634	-0.601836		miR169d/g	1.69697	1.60606	0.762961	0.683526
miR165a	16853	6540	4832		miR165a	0.388061	0.286715	-1.36564	-1.80231		miR171a	1.38756	0.511962	0.47255	-0.965892
miR165b	16793	6540	4807		miR165b	0.389448	0.28625	-1.3605	-1.80465		miR172a	4.20044	0.590414	2.07054	-0.760201
miR166a	17501	13633.5	5440		miR166a	0.779013	0.310839	-0.360281	-1.68576		miR172b	7.00171	1.54795	2.80771	0.630354
miR166b	16859	13114	5216.5		miR166b	0.777863	0.309419	-0.362411	-1.69236		miR172e	11.9583	1.125	3.57994	0.169925
miR166c	16859	13114	5216.5		miR166c	0.777863	0.309419	-0.362411	-1.69236		miR173	0.514331	0.343949	-0.95923	-1.53973
miR166d	16859	13114	5216.5		miR166d	0.777863	0.309419	-0.362411	-1.69236		miR319a	0.851593	1.13035	-0.231764	0.176764
miR166e	16886	13145.5	5226.5		miR166e	0.778485	0.309517	-0.361259	-1.69191		miR319b	0.851839	1.13035	0.486544	1.17419
miR166f	16859	13114	5216.5		miR166f	0.777863	0.309419	-0.362411	-1.69236		miR390a/b	1.26324	0.393008	0.337131	-1.34737
miR166g	16859	13114	5216.5		miR166g	0.777863	0.309419	-0.362411	-1.69236		miR391	∞	∞	∞	∞
miR167a	3201.5	7333.5	1085.5		miR167a	2.29065	0.33906	1.19575	-1.56039		miR393a/b	N/D	N/D	N/D	N/D
miR167b	3201.5	7333.5	1085.5		miR167b	2.29065	0.33906	1.19575	-1.56039		miR394a/b	2.13077	0.546154	1.09137	-0.872621
miR167d	594.5	1691.5	433		miR167d	2.84525	0.728343	1.50855	-0.45731		miR396a	4.58229	0.580729	2.19607	-0.784063
miR168a	872.5	861.5	689		miR168a	0.987393	0.789685	-0.0183043	-0.340651		miR396b	1.36044	0.340008	0.444075	-1.55636
miR168b	1003.5	991.5	689		miR168b	0.988042	0.686597	-0.0173559	-0.542465		miR398a	1.32692	0.307692	0.408085	-1.70044
miR169d	33	56	53		miR169d	1.69697	1.60606	0.762961	0.683526		miR398b/c	1.0187	0.227676	0.0267297	-2.13494
miR169g	33	56	53		miR169g	1.69697	1.60606	0.762961	0.683526		miR403	2.31839	1.44977	1.21312	0.535822
miR171a	104.5	145	53.5		miR171a	1.38756	0.511962	0.47255	-0.965892		miR408	1.27427	0.423924	0.349676	-1.23812
miR172a	229.5	964	135.5		miR172a	4.20044	0.590414	2.07054	-0.760201		miR447a/b	0.613412	1.0355	-0.705071	0.0503317
miR172b	292	2044.5	452		miR172b	7.00171	1.54795	2.80771	0.630354		miR472	1.57333	0.613333	0.653824	-0.705257
miR172e	12	143.5	13.5		miR172e	11.9583	1.125	3.57994	0.169925		miR779	N/D	N/D	N/D	N/D
miR173	314	161.5	108		miR173	0.514331	0.343949	-0.95923	-1.53973		miR783	N/D	N/D	N/D	N/D
miR319a	2934.5	2499	3317		miR319a	0.851593	1.13035	-0.231764	0.176764		miR822	2	0.44186	1	-1.17834
miR319b	2949.5	2512.5	3328		miR319b	0.851839	1.12833	-0.231347	1.17419		miR825	∞	∞	∞	∞
miR390a	944	1192.5	371		miR390a	1.26324	0.393008	0.337131	-1.34737		miR827	0.529412	0.529412	-0.917538	-0.917538
miR390b	944	1192.5	371		miR390b	1.26324	0.393008	0.337131	-1.34737		miR841	1.46753	0.428571	0.553392	-1.22239
miR391	N/D	15	18		miR391	∞	∞	∞	∞		miR850	N/D	N/D	N/D	N/D
miR393a	N/D	N/D	N/D		miR393a	N/D	N/D	N/D	N/D		miR858	0.806452	1.10484	-0.31034	0.143836
miR393b	N/D	N/D	N/D		miR393b	N/D	N/D	N/D	N/D
miR394a	65	138.5	35.5		miR394a	2.13077	0.546154	1.09137	-0.872621
miR394b	65	138.5	35.5		miR394b	2.13077	0.546154	1.09137	-0.872621
miR396a	960	4399	557.5		miR396a	4.58229	0.580729	2.19607	-0.784063
miR396b	1223.5	1664.5	416		miR396b	1.36044	0.340008	0.444075	-1.55636
miR398a	26	34.5	8		miR398a	1.32692	0.307692	0.408085	-1.70044
miR398b	1069.5	1089.5	243.5		miR398b	1.0187	0.227676	0.0267297	-2.13494
miR398c	1069.5	1089.5	243.5		miR398c	1.0187	0.227676	0.0267297	-2.13494
miR403	323.5	750	469		miR403	2.31839	1.44977	1.21312	0.535822
miR408	999	1273	423.5		miR408	1.27427	0.423924	0.349676	-1.23812
miR447a	253.5	155.5	262.5		miR447a	0.613412	1.0355	-0.705071	0.0503317
miR447b	253.5	155.5	262.5		miR447b	0.613412	1.0355	-0.705071	0.0503317
miR472	37.5	59	23		miR472	1.57333	0.613333	0.653824	-0.705257
miR779	N/D	N/D	N/D		miR779	N/D	N/D	N/D	N/D
miR783	N/D	N/D	N/D		miR783	N/D	N/D	N/D	N/D
miR822	21.5	43	9.5		miR822	2	0.44186	1	-1.17834
miR825	N/D	43.5	31.5		miR825	∞	∞	∞	∞
miR827	8.5	4.5	4.5		miR827	0.529412	0.529412	-0.917538	-0.917538
miR841	38.5	56.5	16.5		miR841	1.46753	0.428571	0.553392	-1.22239
miR850	N/D	N/D	N/D		miR850	N/D	N/D	N/D	N/D
miR858	62	50	68.5		miR858	0.806452	1.10484	-0.31034	0.143836

## Sheet: miRNAs 4dpi
(RPM)	NI	ORMV	TMV-Cg		(Ratio)	OR/MI	CG/MI	logOR/MI	logCG/MI		heatmap	OR/MI	CG/MI	logOR/MI	logCG/MI
miR156a	114.5	330	222.5		miR156a	2.8821	1.94323	1.52712	0.958458		miR156a/c/d	2.8821	1.94323	1.52712	0.958458
miR156b	114.5	298	197.5		miR156b	2.60262	1.72489	1.37996	0.786505		miR156b/e/f	2.60262	1.72489	1.37996	0.786505
miR156c	114.5	330	222.5		miR156c	2.8821	1.94323	1.52712	0.958458		miR157a/b	2.56694	1.46446	1.36005	0.550372
miR156d	114.5	298	222.5		miR156d	2.60262	1.94323	1.37996	0.958458		miR157c	2.46298	1.40627	1.3004	0.491874
miR156e	114.5	298	197.5		miR156e	2.60262	1.72489	1.37996	0.786505		miR157d	2.58696	1.04348	1.37126	0.0614005
miR156f	114.5	298	197.5		miR156f	2.60262	1.72489	1.37996	0.786505		miR158a	2.53058	4.1152	1.33947	2.04096
miR157a	605	1553	886		miR157a	2.56694	1.46446	1.36005	0.550372		miR158b	3.9	10.2	1.96347	3.3505
miR157b	605	1549	886		miR157b	2.56033	1.46446	1.35633	0.550372		miR159a	2.06721	1.15925	1.04768	0.213187
miR157c	749.5	1846	1054		miR157c	2.46298	1.40627	1.3004	0.491874		miR159b	1.97279	0.853351	0.98024	-0.228789
miR157d	23	59.5	24		miR157d	2.58696	1.04348	1.37126	0.0614005		miR159c	N/D	N/D	N/D	N/D
miR158a	7643.5	19342.5	31454.5		miR158a	2.53058	4.1152	1.33947	2.04096		miR160a/c	2.21429	2.79048	1.14684	1.48051
miR158b	5	19.5	51		miR158b	3.9	10.2	1.96347	3.3505		miR160b	2.51163	3.02326	1.32862	1.5961
miR159a	1168	2414.5	1354		miR159a	2.06721	1.15925	1.04768	0.213187		miR161	2.12323	2.20463	1.08626	1.14054
miR159b	2260.5	4459.5	1929		miR159b	1.97279	0.853351	0.98024	-0.228789		miR162a	2.56	2.52667	1.35614	1.33724
miR159c	N/D	N/D	N/D		miR159c	N/D	N/D	N/D	N/D		miR162b	2.76333	2.74	1.46641	1.45418
miR160a	105	232.5	293		miR160a	2.21429	2.79048	1.14684	1.48051		miR163	3	1.95395	1.58496	0.966392
miR160b	43	108	130		miR160b	2.51163	3.02326	1.32862	1.5961		miR164a/b	2.46552	2.2931	1.30189	1.1973
miR160c	105	237	293		miR160c	2.25714	2.79048	1.1745	1.48051		miR165a/b	1.51292	1.469	0.597339	0.554836
miR161	669.5	1421.5	1476		miR161	2.12323	2.20463	1.08626	1.14054		miR166	0.0858841	1.8145	0.767424	0.859573
miR162a	150	384	379		miR162a	2.56	2.52667	1.35614	1.33724		miR167a/b	2.60767	2.22714	1.38276	1.15519
miR162b	150	414.5	411		miR162b	2.76333	2.74	1.46641	1.45418		miR167d	2.44	5.45778	1.28688	2.44831
miR163	76	228	148.5		miR163	3	1.95395	1.58496	0.966392		miR168a	4.34367	5.6401	2.11891	2.49572
miR164a	58	143	133		miR164a	2.46552	2.2931	1.30189	1.1973		miR168b	4.49006	5.26777	2.16674	2.39719
miR164b	58	143	133		miR164b	2.46552	2.2931	1.30189	1.1973		miR169d/g	2.62903	2.46774	1.39453	1.30319
miR165a	20969	31724.5	30803.5		miR165a	1.51292	1.469	0.597339	0.554836		miR171a	1.88889	2.11111	0.917538	1.078
miR165b	20832	31454	30467.5		miR165b	1.50989	1.46253	0.594442	0.54847		miR172a	2.77865	1.9974	1.47438	0.99812
miR166a	34156.5	55216	61977		miR166a	1.61656	1.8145	0.692926	0.859573		miR172b	3.42955	2.67727	1.77802	1.42076
miR166b	32437.5	55216	59162.5		miR166b	1.70223	1.82389	0.767424	0.86702		miR172e	∞	∞	∞	∞
miR166c	32460	55241	59178		miR166c	1.70182	1.82311	0.767076	0.866398		miR173	2.38462	2.18462	1.25376	1.12738
miR166d	32460	55241	59178		miR166d	1.70182	1.82311	0.767076	0.866398		miR319a	∞	∞	∞	∞
miR166e	32463.5	55275	59200.5		miR166e	1.70268	1.8236	0.767809	0.866791		miR319b	7.81818	5.87879	2.96683	2.55552
miR166f	32437.5	55216	59162.5		miR166f	1.70223	1.82389	0.767424	0.86702		miR390a/b	3.57798	5.23394	1.83915	2.3879
miR166g	32460	55241	59178		miR166g	1.70182	1.82311	0.767076	0.866398		miR391	∞	∞	∞	∞
miR167a	169.5	442	377.5		miR167a	2.60767	2.22714	1.38276	1.15519		miR393a/b	∞	∞	∞	∞
miR167b	169.5	442	377.5		miR167b	2.60767	2.22714	1.38276	1.15519		miR394a/b	1.66667	1.21429	0.736966	0.280108
miR167d	225	549	1228		miR167d	2.44	5.45778	1.28688	2.44831		miR396a	3.11442	1.87101	1.63897	0.903819
miR168a	1386.5	6022.5	7820		miR168a	4.34367	5.6401	2.11891	2.49572		miR396b	2.89004	1.30303	1.53109	0.381871
miR168b	1484.5	6665.5	7820		miR168b	4.49006	5.26777	2.16674	2.39719		miR398a	∞	∞	∞	∞
miR169d	31	81.5	76.5		miR169d	2.62903	2.46774	1.39453	1.30319		miR398b/c	4.55263	5.21053	2.1867	2.38143
miR169g	31	81.5	76.5		miR169g	2.62903	2.46774	1.39453	1.30319		miR403	3.92966	7.15622	1.97441	2.8392
miR171a	18	34	38		miR171a	1.88889	2.11111	0.917538	1.078		miR408	5.05357	4.35714	2.3373	2.12338
miR172a	192	533.5	383.5		miR172a	2.77865	1.9974	1.47438	0.99812		miR447a/b	2.45918	1.7449	1.29818	0.803143
miR172b	220	754.5	589		miR172b	3.42955	2.67727	1.77802	1.42076		miR472	1.56897	1.98276	0.649814	0.987509
miR172e	N/D	80.5	99		miR172e	∞	∞	∞	∞		miR779	27.6875	26.9375	4.79116	4.75154
miR173	32.5	77.5	71		miR173	2.38462	2.18462	1.25376	1.12738		miR783	2.09375	1.25	1.06609	0.321928
miR319a	N/D	75	44.5		miR319a	∞	∞	∞	∞		miR822	2.3	4.1	1.20163	2.03562
miR319b	16.5	129	97		miR319b	7.81818	5.87879	2.96683	2.55552		miR825	8.72414	18.1724	3.12501	4.18368
miR390a	109	390	570.5		miR390a	3.57798	5.23394	1.83915	2.3879		miR827	4.48571	3.37143	2.16534	1.75336
miR390b	109	390	570.5		miR390b	3.57798	5.23394	1.83915	2.3879		miR841	2.06433	1.82164	1.04567	0.865236
miR391	N/D	67	44.5		miR391	∞	∞	∞	∞		miR850	1.32174	1.13043	0.402437	0.176878
miR393a	N/D	10.5	32		miR393a	∞	∞	∞	∞		miR858	3.33333	1.44444	1.73697	0.530515
miR393b	N/D	10.5	32		miR393b	∞	∞	∞	∞
miR394a	42	70	51		miR394a	1.66667	1.21429	0.736966	0.280108
miR394b	42	70	51		miR394b	1.66667	1.21429	0.736966	0.280108
miR396a	721	2245.5	1349		miR396a	3.11442	1.87101	1.63897	0.903819
miR396b	577.5	1669	752.5		miR396b	2.89004	1.30303	1.53109	0.381871
miR398a	N/D	20	11.5		miR398a	∞	∞	∞	∞
miR398b	19	86.5	99		miR398b	4.55263	5.21053	2.1867	2.38143
miR398c	19	86.5	99		miR398c	4.55263	5.21053	2.1867	2.38143
miR403	1962	7710	14040.5		miR403	3.92966	7.15622	1.97441	2.8392
miR408	28	141.5	122		miR408	5.05357	4.35714	2.3373	2.12338
miR447a	49	120.5	85.5		miR447a	2.45918	1.7449	1.29818	0.803143
miR447b	49	120.5	85.5		miR447b	2.45918	1.7449	1.29818	0.803143
miR472	29	45.5	57.5		miR472	1.56897	1.98276	0.649814	0.987509
miR779	8	221.5	215.5		miR779	27.6875	26.9375	4.79116	4.75154
miR783	48	100.5	60		miR783	2.09375	1.25	1.06609	0.321928
miR822	10	23	41		miR822	2.3	4.1	1.20163	2.03562
miR825	14.5	126.5	263.5		miR825	8.72414	18.1724	3.12501	4.18368
miR827	17.5	78.5	59		miR827	4.48571	3.37143	2.16534	1.75336
miR841	171	353	311.5		miR841	2.06433	1.82164	1.04567	0.865236
miR850	8.5	92.5	198.5		miR850	10.8824	23.3529	3.44392	4.54553
miR858	9	30	13		miR858	3.33333	1.44444	1.73697	0.530515

## Sheet: miRNA asterix 2dpi
miRNA*	MI (RPM)		miRNA*	ORMV (RPM)		miRNA*	TMV-Cg (RPM)
miR156b	86		miR156b	84		miR156b	35.5
miR157c	115		miR157c	432.5		miR156d	40
miR160a	10.5		miR164b	16.5		miR157a	8.5
miR162a	5.5		miR165a	32		miR157b	8.5
miR162b	5.5		miR166a	96.5		miR157c	85.5
miR164b	6		miR166b	96.5		miR158a	12.5
miR165a	33		miR166e	31.5		miR165a	49
miR166a	70		miR167a	587.5		miR166a	54
miR166b	70		miR167d	245		miR166b	54
miR166e	20		miR168a	434.5		miR166e	45
miR167a	832		miR168b	24.5		miR167a	472
miR167d	315		miR169d	56		miR167d	350
miR168a	655.5		miR169f	56		miR168a	192
miR169d	33		miR169g	56		miR168b	23
miR169e	12.5		miR169i	293		miR169d	43.5
miR169f	21		miR169j	293		miR169g	62.5
miR169g	33		miR169k	293		miR169i	15.5
miR169i	6		miR169m	293		miR169j	15.5
miR169i	6		miR170	54.5		miR169k	15.5
miR169k	6		miR171a	54.5		miR169m	15.5
miR169m	6		miR172b	1080.5		miR170	22
miR170	48.5		miR172e	1057.5		miR171a	22
miR171a	48.5		miR393b	17.5		miR172b	90.5
miR171c	5		miR396a	82.5		miR172e	80
miR172b	62.5		miR396b	76		miR173	16
miR172e	57		miR398b	572.5		miR319b	3.5
miR173	12		miR398c	572.5		miR391	88.5
miR390a	9.5		miR403	24.5		miR393b	99.5
miR390b	14.5		miR408	74		miR396a	130.5
miR391	59		miR775	7		miR396b	97.5
miR393b	135.5		miR824	261		miR398b	715
miR396a	67		miR825	16.5		miR398c	715
miR396b	28		miR841	13.5		miR403	19.5
miR398b	376					miR408	90
miR398c	376					miR783	188
miR403	16.5					miR825	12.5
miR408	83.5					miR840	19
miR783	69
miR824	42.5
miR825	21
miR840	31

## Sheet: miRNAs asterix 4dpi
miRNA*	MI (RPM)		miRNA*	ORMV (RPM)		miRNA*	TMV-Cg (RPM)
miR156b	7.5		miR156b	22		miR156b	21.5
miR156d	17		miR156c	10		miR156c	20
miR157c	76.5		miR156d	32.5		miR156d	31
miR160a	7.5		miR157a	16		miR157a	14
miR162a	13		miR157b	16		miR157b	14
miR162b	13		miR157c	179		miR157c	176.5
miR165a	13.5		miR158a	129		miR158a	152
miR166a	57.5		miR160a	208		miR160a	264.5
miR166b	57.5		miR160b	20		miR160c	116
miR166e	27.5		miR160c	51.5		miR162a	369.5
miR167a	999.5		miR162a	294.5		miR162b	360
miR167d	28		miR162b	289		miR163	7.5
miR168a	653		miR163	5.5		miR164a	11.5
miR168b	23		miR164a	17.5		miR164b	63.5
miR169d	31		miR164b	26		miR164c	6.5
miR169f	42		miR164c	11.5		miR165a	408
miR169g	31		miR165a	194.5		miR165b	6.5
miR170	16.5		miR165b	5		miR166a	1077.5
miR171a	16.5		miR166a	615		miR166b	1077.5
miR172b	28		miR166b	615		miR166e	440.5
miR172e	28		miR166e	317		miR167a	4316.5
miR173	25.5		miR167a	2687		miR167b	19.5
miR391	35		miR167b	10.5		miR167d	130
miR393b	29.5		miR167d	74		miR168a	4080.5
miR396a	54.5		miR168a	4543		miR168b	134
miR396b	35		miR168b	182		miR169a	8.5
miR398b	913		miR169a	2.5		miR169d	76.5
miR398c	913		miR169d	81.5		miR169f	99
miR403	28.5		miR169e	9.5		miR169g	99
miR408	43.5		miR169f	133		miR170	173.5
miR472	5		miR169g	81.5		miR171a	173.5
miR775	10		miR169i	8.5		miR171b	40.5
miR783	13.5		miR169j	8.5		miR171c	7.5
miR783	23		miR169k	8.5		miR172b	205.5
miR824	14.5		miR169m	8.5		miR172e	186
miR825	23.5		miR170	161		miR173	46.5
miR840	14.5		miR171a	161		miR319b	5.5
miR841	8.5		miR171b	16.5		miR390a	27
			miR171c	12.5		miR390b	13.5
			miR172b	221		miR391	98.5
			miR172e	185.5		miR393b	200.5
			miR173	65.5		miR396a	339
			miR319b	17.5		miR396b	97.5
			miR390a	32.5		miR398a	18.5
			miR390b	20		miR398b	4535
			miR391	191.5		miR398c	4535
			miR393b	182.5		miR400	9
			miR396a	280		miR403	127
			miR396b	101		miR408	708
			miR398a	38.5		miR447a	4.5
			miR398b	6996		miR447b	4.5
			miR398c	6996		miR472	101.5
			miR400	9.5		miR775	510
			miR403	128		miR781	8.5
			miR408	731		miR783	76
			miR447a	3		miR822	12.5
			miR447b	3		miR823	13.5
			miR472	60.5		miR824	98.5
			miR775	354.5		miR825	190.5
			miR781	13		miR840	68.5
			miR783	79		miR841	18
			miR822	14.5		miR841b	18
			miR823	10		miR847	45.5
			miR824	54.5		miR850	15
			miR825	90.5		miR853	18.5
			miR840	49
			miR841	12
			miR844	3.5
			miR846	13
			miR847	10
			miR850	11.5
			miR853	13
			miR870	3.5
