# Supplementary material for: Differential mRNA Accumulation upon Early Arabidopsis thaliana Infection with ORMV and TMV-Cg Is Associated with Distinct Endogenous Small RNAs Level
Source: PLoS One. 2015 Aug 3;10(8):e0134719. doi: 10.1371/journal.pone.0134719 (PMC4597857; doi:10.1371/journal.pone.0134719)
Supplement: S6 Table — The footnotes of the table correspond to the different treatments and sampling times. (XLSX) [file pone.0134719.s007.xlsx]

## Sheet: MI_2dpi
BINCODE	ID	NAME	COUNTS
2,1,1,2	AT3G52340	major CHO metabolism.synthesis.sucrose.SPP	14
3,5	AT5G03770	minor CHO metabolism.others	5
3,5	AT5G66530	minor CHO metabolism.others	1057.5
11,9,2,1	AT1G56630	lipid metabolism.lipid degradation.lipases.triacylglycerol lipase	3
11,9,2,1	AT5G24220	lipid metabolism.lipid degradation.lipases.triacylglycerol lipase	2.5
16,1,5	AT5G36150	secondary metabolism.isoprenoids.terpenoids	2.5
16,1,5	AT3G29190	secondary metabolism.isoprenoids.terpenoids	11
16,2	AT4G31910	secondary metabolism.phenylpropanoids	22
20,1	AT2G24390	stress.biotic	17
20,1	AT1G50050	stress.biotic	22
20,1	AT4G33300	stress.biotic	21
20,1	AT3G50480	stress.biotic	2.5
20,1,7	AT1G12290	stress.biotic.PR-proteins	41.5
20,1,7	AT4G19500	stress.biotic.PR-proteins	3.5
20,1,7,12	AT2G24625	stress.biotic.PR-proteins.plant defensins	3
20,1,7,12	AT5G55565	stress.biotic.PR-proteins.plant defensins	8.5
26,28	AT5G55050	misc.GDSL-motif lipase	806
26,3,4	AT2G44570	misc.gluco-, galacto- and mannosidases.endoglucanase	24.5
26,3,4	AT2G44540	misc.gluco-, galacto- and mannosidases.endoglucanase	2.5
26,3,4	AT2G44550	misc.gluco-, galacto- and mannosidases.endoglucanase	9.5
26,7	AT1G62580	misc.oxidases - copper, flavone etc.	3
26,7	AT1G31710	misc.oxidases - copper, flavone etc.	10.5
26,22	AT4G23420	misc.short chain dehydrogenase/reductase (SDR)	21.5
27,1	AT4G25630	RNA.processing	4
27,3,4	AT1G34410	RNA.regulation of transcription.ARF, Auxin Response Factor family	3
27,3,4	AT1G35520	RNA.regulation of transcription.ARF, Auxin Response Factor family	3
27,3,4	AT1G43950	RNA.regulation of transcription.ARF, Auxin Response Factor family	3
27,3,4	AT1G35240	RNA.regulation of transcription.ARF, Auxin Response Factor family	3
27,3,4	AT1G34390	RNA.regulation of transcription.ARF, Auxin Response Factor family	3
27,3,4	AT1G35540	RNA.regulation of transcription.ARF, Auxin Response Factor family	3
27,3,5	AT2G27070	RNA.regulation of transcription.ARR	10.5
27,3,6	AT4G00120	RNA.regulation of transcription.bHLH,Basic Helix-Loop-Helix family	16.5
27,3,23	AT5G54070	RNA.regulation of transcription.HSF,Heat-shock transcription factor family	25
27,3,24	AT5G62165	RNA.regulation of transcription.MADS box transcription factor family	68
27,3,67	AT3G43990	RNA.regulation of transcription.putative transcription regulator	1869
27,4	AT5G59950	RNA.RNA binding	27
28,2	AT1G80420	DNA.repair	251
28,1,3	AT4G13570	DNA.synthesis/chromatin structure.histone	42.5
29,1,3	AT1G18130	protein.aa activation.threonine-tRNA ligase	3.5
29,5,5	AT5G36180	protein.degradation.serine protease	68
29,5,11,4,3,2	AT3G59250	protein.degradation.ubiquitin.E3.SCF.FBOX	5
29,5,11,4,3,2	AT2G33655	protein.degradation.ubiquitin.E3.SCF.FBOX	42
29,5,11,4,3,2	AT3G52680	protein.degradation.ubiquitin.E3.SCF.FBOX	22.5
29,5,11,4,3,2	AT1G66290	protein.degradation.ubiquitin.E3.SCF.FBOX	11.5
29,2,5	AT2G47020	protein.synthesis.release	1082.5
31,2	AT5G13840	cell.division	16.5
31,1	AT3G05520	cell.organisation	30.5
31,1	AT3G45990	cell.organisation	8
32	AT2G01008	micro RNA, natural antisense etc	289
32	AT5G08185	micro RNA, natural antisense etc	134.5
33,99	AT1G31280	development.unspecified	29.5
33,99	AT4G00150	development.unspecified	104.5
33,99	AT3G60630	development.unspecified	104.5
33,99	AT2G45160	development.unspecified	104.5
33,99	AT3G28100	development.unspecified	3.5
34,2	AT3G49920	transport.porins	27
34,6	AT1G77990	transport.sulphate	3
35,1	AT1G18310	not assigned.no ontology	10.5
35,1	AT5G42567	not assigned.no ontology	40.5
35,1	AT4G03410	not assigned.no ontology	54.5
35,1	AT5G34882	not assigned.no ontology	40.5
35,1	AT3G30387	not assigned.no ontology	40.5
35,1	AT5G67460	not assigned.no ontology	6.5
35,1	AT3G30385	not assigned.no ontology	40.5
35,1	AT2G13450	not assigned.no ontology	2.5
35,1	AT2G07732	not assigned.no ontology	8.5
35,1	AT2G18880	not assigned.no ontology	32
35,1	AT1G21835	not assigned.no ontology	8.5
35,1	AT4G02000	not assigned.no ontology	2.5
35,1	AT2G37160	not assigned.no ontology	2.5
35,1,5	AT1G62590	not assigned.no ontology.pentatricopeptide (PPR) repeat-containing protein	29
35,1,5	AT1G63080	not assigned.no ontology.pentatricopeptide (PPR) repeat-containing protein	29
35,1,5	AT1G63150	not assigned.no ontology.pentatricopeptide (PPR) repeat-containing protein	162.5
35,1,5	AT1G62910	not assigned.no ontology.pentatricopeptide (PPR) repeat-containing protein	162.5
35,1,5	AT1G63070	not assigned.no ontology.pentatricopeptide (PPR) repeat-containing protein	29
35,1,5	AT1G62930	not assigned.no ontology.pentatricopeptide (PPR) repeat-containing protein	162.5
35,1,5	AT1G63400	not assigned.no ontology.pentatricopeptide (PPR) repeat-containing protein	29
35,1,5	AT1G63130	not assigned.no ontology.pentatricopeptide (PPR) repeat-containing protein	29
35,1,5	AT2G02750	not assigned.no ontology.pentatricopeptide (PPR) repeat-containing protein	30.5
35,1,5	AT1G63330	not assigned.no ontology.pentatricopeptide (PPR) repeat-containing protein	29
35,1,5	AT1G62670	not assigned.no ontology.pentatricopeptide (PPR) repeat-containing protein	29
35,2	AT5G45720	not assigned.unknown	3362.5
35,2	AT1G35320	not assigned.unknown	3
35,2	AT5G34885	not assigned.unknown	40.5
35,2	AT3G20362	not assigned.unknown	168.5
35,2	AT2G35750	not assigned.unknown	27.5
35,2	AT2G16586	not assigned.unknown	433
35,2	AT1G10522	not assigned.unknown	25
35,2	AT5G42955	not assigned.unknown	40.5
35,2	AT5G34883	not assigned.unknown	40.5
35,2	AT1G59835	not assigned.unknown	2.5
35,2	AT1G73650	not assigned.unknown	3332
35,2	AT2G07706	not assigned.unknown	67.5
35,2	AT2G36145	not assigned.unknown	16.5
35,2	AT5G53905	not assigned.unknown	25
35,2	AT5G57880	not assigned.unknown	6.5
35,2	AT4G03380	not assigned.unknown	33.5
35,2	AT4G22270	not assigned.unknown	293
35,2	AT1G53400	not assigned.unknown	7.5
35,2	AT2G31141	not assigned.unknown	2.5
35,2	AT1G05780	not assigned.unknown	6
35,2	AT5G14550	not assigned.unknown	1444.5
35,2	AT5G34887	not assigned.unknown	40.5
35,2	AT5G10946	not assigned.unknown	184.5
35,2	AT4G04423	not assigned.unknown	10.5
35,2	AT2G08986	not assigned.unknown	939.5
35,2	AT1G79150	not assigned.unknown	22.5
35,2	AT2G18320	not assigned.unknown	68
35,2	AT2G19420	not assigned.unknown	4
35,2	AT1G01073	not assigned.unknown	4
35,2	AT3G44570	not assigned.unknown	4
35,2	AT3G06435	not assigned.unknown	51.5
35,2	AT5G53740	not assigned.unknown	50
35,2	AT2G07981	not assigned.unknown	274
35,2	AT2G07815	not assigned.unknown	27.5
35,2	AT1G40104	not assigned.unknown	158.5
35,2	AT5G42957	not assigned.unknown	40.5
35,2	AT2G01021	not assigned.unknown	2221
35,2	AT3G51140	not assigned.unknown	61
35,2	AT4G12070	not assigned.unknown	5042
			26128

## Sheet: TMV_Cg_2dpi
BINCODE	ID	NAME	COUNTS
2,1,1,2	AT3G52340	major CHO metabolism.synthesis.sucrose.SPP	66
3,5	AT5G03770	minor CHO metabolism.others	9.5
3,5	AT5G66530	minor CHO metabolism.others	1677.5
11,3,2	AT1G71697	lipid metabolism.Phospholipid synthesis.choline kinase	5.5
16,1,5	AT3G29190	secondary metabolism.isoprenoids.terpenoids	27
16,2	AT4G31910	secondary metabolism.phenylpropanoids	19
17,2,2	AT1G12820	hormone metabolism.auxin.signal transduction	5.5
20,1	AT2G24390	stress.biotic	21.5
20,1	AT1G50050	stress.biotic	24
20,1	AT4G33300	stress.biotic	140
20,1,7	AT1G59780	stress.biotic.PR-proteins	6
20,1,7	AT1G12290	stress.biotic.PR-proteins	27
26,28	AT5G55050	misc.GDSL-motif lipase	881.5
26,3,4	AT2G44570	misc.gluco-, galacto- and mannosidases.endoglucanase	18.5
26,3,4	AT2G44560	misc.gluco-, galacto- and mannosidases.endoglucanase	6.5
26,3,4	AT2G44550	misc.gluco-, galacto- and mannosidases.endoglucanase	11.5
26,7	AT1G31710	misc.oxidases - copper, flavone etc.	28
26,22	AT4G23420	misc.short chain dehydrogenase/reductase (SDR)	4.5
27,3,5	AT2G27070	RNA.regulation of transcription.ARR	70
27,3,6	AT4G00120	RNA.regulation of transcription.bHLH,Basic Helix-Loop-Helix family	20.5
27,3,12	AT2G38195	RNA.regulation of transcription.C3H zinc finger family	5
27,3,23	AT5G54070	RNA.regulation of transcription.HSF,Heat-shock transcription factor family	9
27,3,24	AT5G62165	RNA.regulation of transcription.MADS box transcription factor family	7.5
27,3,67	AT3G43990	RNA.regulation of transcription.putative transcription regulator	157.5
27,3,99	AT2G25370	RNA.regulation of transcription.unclassified	7.5
27,4	AT5G59950	RNA.RNA binding	167.5
28,2	AT1G80420	DNA.repair	256
28,1,3	AT4G13570	DNA.synthesis/chromatin structure.histone	34.5
29,5,5	AT5G36180	protein.degradation.serine protease	7.5
29,5,11,4,2	AT2G38195	protein.degradation.ubiquitin.E3.RING	5
29,5,11,4,3,2	AT2G33655	protein.degradation.ubiquitin.E3.SCF.FBOX	122
29,5,11,4,3,2	AT3G52680	protein.degradation.ubiquitin.E3.SCF.FBOX	20
29,5,11,4,3,2	AT1G66290	protein.degradation.ubiquitin.E3.SCF.FBOX	6.5
29,2,3	AT1G53900	protein.synthesis.initiation	6
29,2,3	AT1G53880	protein.synthesis.initiation	6
29,2,5	AT2G47020	protein.synthesis.release	513.5
29,2,1,2,2,28	AT4G29410	protein.synthesis.ribosomal protein.eukaryotic.60S subunit.L28	4
30,3	AT5G24270	signalling.calcium	4
30,2,1	AT2G14510	signalling.receptor kinases.leucine rich repeat I	4
31,2	AT5G13840	cell.division	62.5
31,1	AT3G05520	cell.organisation	29
31,1	AT3G45990	cell.organisation	12.5
32	AT2G01008	micro RNA, natural antisense etc	140.5
32	AT5G08185	micro RNA, natural antisense etc	39
33,99	AT1G31280	development.unspecified	27
33,99	AT4G00150	development.unspecified	53.5
33,99	AT3G60630	development.unspecified	53.5
33,99	AT2G45160	development.unspecified	53.5
34,2	AT3G49920	transport.porins	167.5
35,1	AT1G18310	not assigned.no ontology	20
35,1	AT5G42567	not assigned.no ontology	65.5
35,1	AT4G03410	not assigned.no ontology	60
35,1	AT5G34882	not assigned.no ontology	65.5
35,1	AT3G30387	not assigned.no ontology	65.5
35,1	AT5G42930	not assigned.no ontology	4
35,1	AT5G67460	not assigned.no ontology	3
35,1	AT3G30385	not assigned.no ontology	65.5
35,1	AT2G07732	not assigned.no ontology	12.5
35,1	AT2G18880	not assigned.no ontology	20
35,1	AT1G21835	not assigned.no ontology	11.5
35,1	AT2G37160	not assigned.no ontology	11
35,1,26	AT3G11402	not assigned.no ontology.DC1 domain containing protein	13
35,1,5	AT1G62590	not assigned.no ontology.pentatricopeptide (PPR) repeat-containing protein	42
35,1,5	AT1G63080	not assigned.no ontology.pentatricopeptide (PPR) repeat-containing protein	42
35,1,5	AT1G63150	not assigned.no ontology.pentatricopeptide (PPR) repeat-containing protein	155.5
35,1,5	AT1G63630	not assigned.no ontology.pentatricopeptide (PPR) repeat-containing protein	4
35,1,5	AT1G62910	not assigned.no ontology.pentatricopeptide (PPR) repeat-containing protein	151
35,1,5	AT1G63070	not assigned.no ontology.pentatricopeptide (PPR) repeat-containing protein	42
35,1,5	AT1G62930	not assigned.no ontology.pentatricopeptide (PPR) repeat-containing protein	151
35,1,5	AT1G63400	not assigned.no ontology.pentatricopeptide (PPR) repeat-containing protein	42
35,1,5	AT1G63130	not assigned.no ontology.pentatricopeptide (PPR) repeat-containing protein	47.5
35,1,5	AT2G02750	not assigned.no ontology.pentatricopeptide (PPR) repeat-containing protein	19
35,1,5	AT1G63330	not assigned.no ontology.pentatricopeptide (PPR) repeat-containing protein	42
35,1,5	AT1G62670	not assigned.no ontology.pentatricopeptide (PPR) repeat-containing protein	42
35,2	AT5G45720	not assigned.unknown	6655
35,2	AT3G20362	not assigned.unknown	103.5
35,2	AT5G34885	not assigned.unknown	65.5
35,2	AT2G35750	not assigned.unknown	12
35,2	AT2G16586	not assigned.unknown	1184
35,2	AT1G10522	not assigned.unknown	9
35,2	AT5G42955	not assigned.unknown	65.5
35,2	AT5G34883	not assigned.unknown	65.5
35,2	AT1G73650	not assigned.unknown	6612.5
35,2	AT2G07706	not assigned.unknown	22
35,2	AT2G36145	not assigned.unknown	36
35,2	AT1G41920	not assigned.unknown	11
35,2	AT5G53110	not assigned.unknown	4.5
35,2	AT5G53905	not assigned.unknown	9
35,2	AT1G40129	not assigned.unknown	4.5
35,2	AT5G57880	not assigned.unknown	3
35,2	AT2G03330	not assigned.unknown	3
35,2	AT4G03380	not assigned.unknown	53.5
35,2	AT2G06570	not assigned.unknown	3
35,2	AT4G22270	not assigned.unknown	678
35,2	AT1G53400	not assigned.unknown	99.5
35,2	AT5G34905	not assigned.unknown	3.5
35,2	AT1G05780	not assigned.unknown	5.5
35,2	AT1G47265	not assigned.unknown	3.5
35,2	AT5G14550	not assigned.unknown	958.5
35,2	AT5G34887	not assigned.unknown	65.5
35,2	AT5G10946	not assigned.unknown	255.5
35,2	AT1G32583	not assigned.unknown	3.5
35,2	AT4G04423	not assigned.unknown	20
35,2	AT2G38220	not assigned.unknown	5
35,2	AT2G08986	not assigned.unknown	517.5
35,2	AT1G79150	not assigned.unknown	20
35,2	AT2G18320	not assigned.unknown	7.5
35,2	AT1G01073	not assigned.unknown	4.5
35,2	AT3G44570	not assigned.unknown	10
35,2	AT3G06435	not assigned.unknown	66.5
35,2	AT4G24030	not assigned.unknown	4.5
35,2	AT5G53740	not assigned.unknown	18
35,2	AT2G07981	not assigned.unknown	163.5
35,2	AT1G40104	not assigned.unknown	148.5
35,2	AT3G28925	not assigned.unknown	4.5
35,2	AT4G22800	not assigned.unknown	57.5
35,2	AT5G42957	not assigned.unknown	65.5
35,2	AT2G01021	not assigned.unknown	7065.5
35,2	AT4G12070	not assigned.unknown	6461
35,2	AT3G51140	not assigned.unknown	160.5
			38043

## Sheet: ORMV_2dpi
BINCODE	ID	NAME	COUNTS
2,1,1,2	AT3G52340	major CHO metabolism,synthesis,sucrose,SPP	42
3,5	AT5G03770	minor CHO metabolism,others	9
3,5	AT5G66530	minor CHO metabolism,others	671.5
16,1,5	AT3G29110	secondary metabolism,isoprenoids,terpenoids	6
16,2	AT4G31910	secondary metabolism,phenylpropanoids	29
17,4,1	AT5G56970	hormone metabolism,cytokinin,synthesis-degradation	37.5
20,1	AT2G24390	stress,biotic	80
20,1	AT1G50050	stress,biotic	92
20,1	AT4G33300	stress,biotic	37
20,1,7	AT1G12290	stress,biotic,PR-proteins	59
26,10	AT3G20950	misc,cytochrome P450	19
26,28	AT5G55050	misc,GDSL-motif lipase	1919
26,3,4	AT2G44570	misc,gluco-, galacto- and mannosidases,endoglucanase	16.5
26,3,4	AT2G44560	misc,gluco-, galacto- and mannosidases,endoglucanase	9.5
26,3,4	AT2G44550	misc,gluco-, galacto- and mannosidases,endoglucanase	6
26,7	AT1G31710	misc,oxidases - copper, flavone etc,	18.5
27,3,5	AT2G27070	RNA,regulation of transcription,ARR	18.5
27,3,6	AT4G00120	RNA,regulation of transcription,bHLH,Basic Helix-Loop-Helix family	12.5
27,3,23	AT5G54070	RNA,regulation of transcription,HSF,Heat-shock transcription factor family	37
27,3,24	AT5G62165	RNA,regulation of transcription,MADS box transcription factor family	36.5
27,3,67	AT3G43990	RNA,regulation of transcription,putative transcription regulator	148
27,4	AT5G59950	RNA,RNA binding	36
28,2	AT1G80420	DNA,repair	451
28,1,3	AT4G13570	DNA,synthesis/chromatin structure,histone	56.5
29,5,5	AT5G36180	protein,degradation,serine protease	36.5
29,5,11,4,3,2	AT2G33655	protein,degradation,ubiquitin,E3,SCF,FBOX	84
29,5,11,4,3,2	AT3G52680	protein,degradation,ubiquitin,E3,SCF,FBOX	39.5
29,5,11,4,3,2	AT1G66290	protein,degradation,ubiquitin,E3,SCF,FBOX	22.5
29,2,5	AT2G47020	protein,synthesis,release	1347
30,2,99	AT3G46270	signalling,receptor kinases,misc	4.5
31,2	AT5G13840	cell,division	76
31,1	AT3G05520	cell,organisation	18
32	AT2G01008	micro RNA, natural antisense etc	99
32	AT5G08185	micro RNA, natural antisense etc	124.5
33,99	AT1G31280	development,unspecified	33.5
33,99	AT4G00150	development,unspecified	145
33,99	AT3G60630	development,unspecified	145
33,99	AT2G45160	development,unspecified	145
34,2	AT3G49920	transport,porins	36
35,1	AT1G18310	not assigned,no ontology	8.5
35,1	AT5G42567	not assigned,no ontology	40.5
35,1	AT4G03410	not assigned,no ontology	27
35,1	AT5G34882	not assigned,no ontology	40.5
35,1	AT3G30387	not assigned,no ontology	40.5
35,1	AT3G30385	not assigned,no ontology	40.5
35,1	AT2G13450	not assigned,no ontology	8
35,1	AT2G07732	not assigned,no ontology	5
35,1	AT2G18880	not assigned,no ontology	39.5
35,1	AT4G02000	not assigned,no ontology	8
35,1,26	AT3G11402	not assigned,no ontology,DC1 domain containing protein	8.5
35,1,5	AT1G62590	not assigned,no ontology,pentatricopeptide (PPR) repeat-containing protein	38
35,1,5	AT1G63080	not assigned,no ontology,pentatricopeptide (PPR) repeat-containing protein	38
35,1,5	AT1G63150	not assigned,no ontology,pentatricopeptide (PPR) repeat-containing protein	148.5
35,1,5	AT1G63630	not assigned,no ontology,pentatricopeptide (PPR) repeat-containing protein	16.5
35,1,5	AT1G62910	not assigned,no ontology,pentatricopeptide (PPR) repeat-containing protein	148.5
35,1,5	AT1G63070	not assigned,no ontology,pentatricopeptide (PPR) repeat-containing protein	38
35,1,5	AT1G62930	not assigned,no ontology,pentatricopeptide (PPR) repeat-containing protein	148.5
35,1,5	AT1G63400	not assigned,no ontology,pentatricopeptide (PPR) repeat-containing protein	38
35,1,5	AT1G63130	not assigned,no ontology,pentatricopeptide (PPR) repeat-containing protein	43.5
35,1,5	AT1G63330	not assigned,no ontology,pentatricopeptide (PPR) repeat-containing protein	38
35,1,5	AT1G62670	not assigned,no ontology,pentatricopeptide (PPR) repeat-containing protein	38
35,2	AT5G45720	not assigned,unknown	3723
35,2	AT3G20362	not assigned,unknown	64
35,2	AT5G34885	not assigned,unknown	40.5
35,2	AT2G16586	not assigned,unknown	667
35,2	AT1G10522	not assigned,unknown	37
35,2	AT5G42955	not assigned,unknown	40.5
35,2	AT5G34883	not assigned,unknown	40.5
35,2	AT1G73650	not assigned,unknown	3710
35,2	AT2G07706	not assigned,unknown	6.5
35,2	AT5G53905	not assigned,unknown	37
35,2	AT5G53110	not assigned,unknown	15
35,2	AT4G03380	not assigned,unknown	80
35,2	AT4G22270	not assigned,unknown	691.5
35,2	AT1G53400	not assigned,unknown	23.5
35,2	AT5G14550	not assigned,unknown	1662
35,2	AT5G34887	not assigned,unknown	40.5
35,2	AT5G10946	not assigned,unknown	303
35,2	AT4G04423	not assigned,unknown	8.5
35,2	AT1G79150	not assigned,unknown	39.5
35,2	AT2G08986	not assigned,unknown	343.5
35,2	AT2G18320	not assigned,unknown	36.5
35,2	AT1G01073	not assigned,unknown	6
35,2	AT3G44570	not assigned,unknown	29
35,2	AT3G06435	not assigned,unknown	160
35,2	AT4G24030	not assigned,unknown	10
35,2	AT5G53740	not assigned,unknown	74
35,2	AT2G07981	not assigned,unknown	68.5
35,2	AT1G40104	not assigned,unknown	585.5
35,2	AT5G42957	not assigned,unknown	40.5
35,2	AT2G01021	not assigned,unknown	3835
35,2	AT4G12070	not assigned,unknown	7094
35,2	AT3G51140	not assigned,unknown	100.5
			30816

## Sheet: MI_4dpi
BINCODE	ID	NAME	COUNTS
1,3	AT3G62410	PS,calvin cyle	8
1,3,7	AT3G54050	PS,calvin cyle,FBPase	8.5
1,3,4	AT3G26650	PS,calvin cyle,GAP	35
1,3,13	AT2G39730	PS,calvin cyle,rubisco interacting	112.5
1,3,2	AT1G67090	PS,calvin cyle,rubisco small subunit	124
1,3,2	AT5G38410	PS,calvin cyle,rubisco small subunit	122.5
1,3,2	AT5G38430	PS,calvin cyle,rubisco small subunit	122.5
1,1,4,7	AT4G09650	PS,lightreaction,ATP synthase,delta chain	119.5
1,1,4,4	AT4G04640	PS,lightreaction,ATP synthase,gamma chain	101
1,1,2,1	AT3G47470	PS,lightreaction,photosystem I,LHC-I	56
1,1,2,1	AT3G61470	PS,lightreaction,photosystem I,LHC-I	16.5
1,1,2,2	AT1G30380	PS,lightreaction,photosystem I,PSI polypeptide subunits	24.5
1,1,2,2	AT1G31330	PS,lightreaction,photosystem I,PSI polypeptide subunits	7
1,1,1,1	AT1G29910	PS,lightreaction,photosystem II,LHC-II	122.5
1,1,1,1	AT1G29920	PS,lightreaction,photosystem II,LHC-II	127.5
1,1,1,1	AT1G29930	PS,lightreaction,photosystem II,LHC-II	132
1,1,1,1	AT2G05070	PS,lightreaction,photosystem II,LHC-II	9.5
1,1,1,1	AT2G05100	PS,lightreaction,photosystem II,LHC-II	9.5
1,1,1,1	AT2G34420	PS,lightreaction,photosystem II,LHC-II	103.5
1,1,1,1	AT2G34430	PS,lightreaction,photosystem II,LHC-II	103.5
1,1,1,1	AT3G27690	PS,lightreaction,photosystem II,LHC-II	16
1,1,1,1	AT4G10340	PS,lightreaction,photosystem II,LHC-II	14
1,1,1,1	AT5G54270	PS,lightreaction,photosystem II,LHC-II	122.5
1,1,1,2	AT1G03600	PS,lightreaction,photosystem II,PSII polypeptide subunits	48.5
1,1,1,2	AT1G06680	PS,lightreaction,photosystem II,PSII polypeptide subunits	4.5
1,1,1,2	AT1G79040	PS,lightreaction,photosystem II,PSII polypeptide subunits	7.5
1,1,1,2	AT3G50820	PS,lightreaction,photosystem II,PSII polypeptide subunits	26
2,2,2,6	AT5G46110	major CHO metabolism,degradation,starch,transporter	13
2,1,1,3	AT1G43670	major CHO metabolism,synthesis,sucrose,FBPase	4
2,1,1,2	AT3G52340	major CHO metabolism,synthesis,sucrose,SPP	42
3,6	AT4G04970	minor CHO metabolism,callose	3.5
3,6	AT5G36870	minor CHO metabolism,callose	50.5
3,5	AT5G03770	minor CHO metabolism,others	13.5
3,5	AT5G66530	minor CHO metabolism,others	1033
6,4	AT4G37870	gluconeogenese/ glyoxylate cycle,PEPCK	9
9,6	AT2G07681	mitochondrial electron transport / ATP synthesis,cytochrome c	82
9,7	AT2G07687	mitochondrial electron transport / ATP synthesis,cytochrome c oxidase	3.5
9,1,2	AT2G07751	mitochondrial electron transport / ATP synthesis,NADH-DH,localisation not clear	82
10,2	AT4G07960	cell wall,cellulose synthesis	3
10,2,1	AT4G15290	cell wall,cellulose synthesis,cellulose synthase	53.5
10,2,1	AT4G15320	cell wall,cellulose synthesis,cellulose synthase	6.5
10,6,3	AT1G17150	cell wall,degradation,pectate lyases and polygalacturonases	5
10,6,3	AT3G27400	cell wall,degradation,pectate lyases and polygalacturonases	15
10,7	AT1G65681	cell wall,modification	38.5
10,8,99	AT1G56100	cell wall,pectin*esterases,misc	20
10,8,99	AT4G02320	cell wall,pectin*esterases,misc	4.5
10,8,1	AT1G69940	cell wall,pectin*esterases,PME	15.5
10,8,1	AT5G07410	cell wall,pectin*esterases,PME	15.5
11,1,15	AT3G02610	lipid metabolism,FA synthesis and FA elongation,ACP desaturase	7.5
11,9,4,13	AT5G22500	lipid metabolism,lipid degradation,beta-oxidation,acyl CoA reductase	5.5
11,9,2,1	AT1G56630	lipid metabolism,lipid degradation,lipases,triacylglycerol lipase	21.5
11,9,2,1	AT5G24220	lipid metabolism,lipid degradation,lipases,triacylglycerol lipase	8
11,9,3,1	AT5G25370	lipid metabolism,lipid degradation,lysophospholipases,phospholipase D	5
11,3,2	AT1G71697	lipid metabolism,Phospholipid synthesis,choline kinase	32.5
12,2,1,1	AT5G04140	N-metabolism,ammonia metabolism,glutamate synthase,ferredoxin dependent	70.5
13,2,4,4	AT2G26800	amino acid metabolism,degradation,branched-chain group,leucine	17.5
13,1,6,5,1	AT1G24807	amino acid metabolism,synthesis,aromatic aa,tryptophan,anthranilate synthase	29
13,1,6,5,1	AT1G24909	amino acid metabolism,synthesis,aromatic aa,tryptophan,anthranilate synthase	33
13,1,6,5,1	AT1G25083	amino acid metabolism,synthesis,aromatic aa,tryptophan,anthranilate synthase	33
13,1,6,5,1	AT1G25155	amino acid metabolism,synthesis,aromatic aa,tryptophan,anthranilate synthase	33
13,1,6,5,1	AT1G25220	amino acid metabolism,synthesis,aromatic aa,tryptophan,anthranilate synthase	24.5
13,1,6,5,5	AT5G28237	amino acid metabolism,synthesis,aromatic aa,tryptophan,tryptophan synthase	88
13,1,3,4	AT5G17920	amino acid metabolism,synthesis,aspartate family,methionine	10.5
13,1,5,3,1	AT4G14880	amino acid metabolism,synthesis,serine-glycine-cysteine group,cysteine,OASTL	13.5
16,1,1,6	AT5G60600	secondary metabolism,isoprenoids,non-mevalonate pathway,HDS	17.5
16,1,5	AT3G29110	secondary metabolism,isoprenoids,terpenoids	10.5
16,1,5	AT3G29190	secondary metabolism,isoprenoids,terpenoids	124.5
16,1,5	AT3G45130	secondary metabolism,isoprenoids,terpenoids	10.5
16,2	AT4G31910	secondary metabolism,phenylpropanoids	59
16,5,1,1,1,10	AT1G62540	secondary metabolism,sulfur-containing,glucosinolates,synthesis,aliphatic,flavin-containing monooxygenase	49.5
17,1,3	AT4G40100	hormone metabolism,abscisic acid,induced-regulated-responsive-activated	8.5
17,1,3	AT5G13200	hormone metabolism,abscisic acid,induced-regulated-responsive-activated	12
17,1,1	AT1G02590	hormone metabolism,abscisic acid,synthesis-degradation	11.5
17,1,1,1,1	AT5G67030	hormone metabolism,abscisic acid,synthesis-degradation,synthesis,zeaxanthin epoxidase	4
17,4,1	AT5G56970	hormone metabolism,cytokinin,synthesis-degradation	11
17,5,2	AT4G31980	hormone metabolism,ethylene,signal transduction	3
18,2	AT5G54770	Co-factor and vitamine metabolism,thiamine	51
20,2,1	AT4G24280	stress,abiotic,heat	5
20,2,99	AT3G26450	stress,abiotic,unspecified	4,5
20,1	AT1G31580	stress,biotic	9
20,1	AT1G50050	stress,biotic	105
20,1	AT1G63750	stress,biotic	19,5
20,1	AT3G48720	stress,biotic	9
20,1	AT3G50480	stress,biotic	13,5
20,1	AT4G33300	stress,biotic	139
20,1,7	AT1G12290	stress,biotic,PR-proteins	34
20,1,7	AT2G21100	stress,biotic,PR-proteins	4,5
20,1,7	AT4G08450	stress,biotic,PR-proteins	5,5
20,1,7	AT5G38850	stress,biotic,PR-proteins	4
20,1,7,12	AT4G08485	stress,biotic,PR-proteins,plant defensins	77,5
20,1,7,12	AT4G10603	stress,biotic,PR-proteins,plant defensins	7
20,1,7,12	AT5G43510	stress,biotic,PR-proteins,plant defensins	5
20,1,7,12	AT5G43513	stress,biotic,PR-proteins,plant defensins	5
20,1,7,12	AT5G43518	stress,biotic,PR-proteins,plant defensins	5
20,1,7,12	AT5G43525	stress,biotic,PR-proteins,plant defensins	5
20,1,7,12	AT5G55565	stress,biotic,PR-proteins,plant defensins	262.5
20,1,2	AT4G11340	stress,biotic,receptors	74,5
21,2,1	AT4G09010	redox,ascorbate and glutathione,ascorbate	4.5
21,1	AT1G52990	redox,thioredoxin	4
21,1	AT5G65005	redox,thioredoxin	3.5
22,1,2	AT3G02470	polyamine metabolism,synthesis,SAM decarboxylase	107
23,1,1,1	AT1G29900	nucleotide metabolism,synthesis,pyrimidine,carbamoyl phosphate synthetase	3.5
25,1	AT4G37930	C1-metabolism,glycine hydroxymethyltransferase	22.5
26,13	AT1G52940	misc,acid and other phosphatases	53.5
26,13	AT2G18130	misc,acid and other phosphatases	5.5
26,5	AT1G65450	misc,acyl transferases	6.5
26,27	AT3G46120	misc,calcineurin-like phosphoesterase family protein	5.5
26,1	AT3G20950	misc,cytochrome P450	22
26,1	AT4G13310	misc,cytochrome P450	12
26,1	AT5G24900	misc,cytochrome P450	5
26,1	AT5G48000	misc,cytochrome P450	7
26,17	AT5G28410	misc,dynamin	11.5
26,28	AT5G55050	misc,GDSL-motif lipase	1094
26,3	AT1G45191	misc,gluco-, galacto- and mannosidases	5
26,3,2	AT2G28470	misc,gluco-, galacto- and mannosidases,beta-galactosidase	3
26,3,2	AT4G36360	misc,gluco-, galacto- and mannosidases,beta-galactosidase	3
26,3,4	AT2G44540	misc,gluco-, galacto- and mannosidases,endoglucanase	56
26,3,4	AT2G44550	misc,gluco-, galacto- and mannosidases,endoglucanase	68.5
26,3,4	AT2G44560	misc,gluco-, galacto- and mannosidases,endoglucanase	37.5
26,3,4	AT2G44570	misc,gluco-, galacto- and mannosidases,endoglucanase	93
26,3,4	AT4G11050	misc,gluco-, galacto- and mannosidases,endoglucanase	16
26,16	AT1G52110	misc,myrosinases-lectin-jacalin	10.5
26,7	AT1G31710	misc,oxidases - copper, flavone etc,	34.5
26,7	AT1G62540	misc,oxidases - copper, flavone etc,	49.5
26,7	AT1G62580	misc,oxidases - copper, flavone etc,	41.5
26,7	AT2G29720	misc,oxidases - copper, flavone etc,	3.5
26,21	AT2G13820	misc,protease inhibitor/seed storage/lipid transfer protein (LTP) family protein	5.5
26,22	AT3G47350	misc,short chain dehydrogenase/reductase (SDR)	20.5
26,2	AT2G15480	misc,UDP glucosyl and glucoronyl transferases	13.5
27,1	AT1G18050	RNA,processing	8
27,1	AT5G52470	RNA,processing	5
27,1,19	AT4G09490	RNA,processing,ribonucleases	26
27,1,2	AT5G61140	RNA,processing,RNA helicase	19
27,3,4	AT1G34390	RNA,regulation of transcription,ARF, Auxin Response Factor family	29
27,3,4	AT1G34410	RNA,regulation of transcription,ARF, Auxin Response Factor family	29
27,3,4	AT1G35240	RNA,regulation of transcription,ARF, Auxin Response Factor family	29
27,3,4	AT1G35520	RNA,regulation of transcription,ARF, Auxin Response Factor family	29
27,3,4	AT1G35540	RNA,regulation of transcription,ARF, Auxin Response Factor family	29
27,3,4	AT1G43950	RNA,regulation of transcription,ARF, Auxin Response Factor family	29
27,3,5	AT2G27070	RNA,regulation of transcription,ARR	57
27,3,37	AT2G42430	RNA,regulation of transcription,AS2,Lateral Organ Boundaries Gene Family	5.5
27,3,6	AT1G10586	RNA,regulation of transcription,bHLH,Basic Helix-Loop-Helix family	53.5
27,3,6	AT4G00120	RNA,regulation of transcription,bHLH,Basic Helix-Loop-Helix family	57
27,3,7	AT1G06040	RNA,regulation of transcription,C2C2(Zn) CO-like, Constans-like zinc finger family	4.5
27,3,12	AT2G38195	RNA,regulation of transcription,C3H zinc finger family	30.5
27,3,54	AT1G02740	RNA,regulation of transcription,Histone acetyltransferases	5.5
27,3,23	AT5G54070	RNA,regulation of transcription,HSF,Heat-shock transcription factor family	43
27,3,24	AT5G62165	RNA,regulation of transcription,MADS box transcription factor family	48.5
27,3,26	AT4G09450	RNA,regulation of transcription,MYB-related transcription factor family	25.5
27,3,67	AT1G20220	RNA,regulation of transcription,putative transcription regulator	5
27,3,67	AT1G59453	RNA,regulation of transcription,putative transcription regulator	3
27,3,67	AT3G43990	RNA,regulation of transcription,putative transcription regulator	4426.5
27,3,99	AT2G25370	RNA,regulation of transcription,unclassified	55
27,3,32	AT2G46130	RNA,regulation of transcription,WRKY domain transcription factor family	6.5
27,4	AT5G52470	RNA,RNA binding	5
27,4	AT5G59950	RNA,RNA binding	61
28,2	AT1G80420	DNA,repair	624.5
28,1	AT1G66730	DNA,synthesis/chromatin structure	4.5
28,1	AT2G01900	DNA,synthesis/chromatin structure	5
28,1	AT2G47450	DNA,synthesis/chromatin structure	24
28,1	AT4G25120	DNA,synthesis/chromatin structure	19.5
28,1	AT5G39770	DNA,synthesis/chromatin structure	22
28,1,3	AT4G13570	DNA,synthesis/chromatin structure,histone	294
28,99	AT4G13885	DNA,unspecified	8.5
28,99	AT4G29090	DNA,unspecified	6
29,5,5	AT5G36180	protein,degradation,serine protease	48.5
29,5,11	AT5G24240	protein,degradation,ubiquitin	25
29,5,11,4,2	AT1G50440	protein,degradation,ubiquitin,E3,RING	19
29,5,11,4,2	AT2G38195	protein,degradation,ubiquitin,E3,RING	30.5
29,5,11,4,3,2	AT1G11270	protein,degradation,ubiquitin,E3,SCF,FBOX	51
29,5,11,4,3,2	AT1G31163	protein,degradation,ubiquitin,E3,SCF,FBOX	8
29,5,11,4,3,2	AT1G66290	protein,degradation,ubiquitin,E3,SCF,FBOX	63
29,5,11,4,3,2	AT1G67450	protein,degradation,ubiquitin,E3,SCF,FBOX	6.5
29,5,11,4,3,2	AT2G33655	protein,degradation,ubiquitin,E3,SCF,FBOX	103.5
29,5,11,4,3,2	AT3G22710	protein,degradation,ubiquitin,E3,SCF,FBOX	26
29,5,11,4,3,2	AT3G24610	protein,degradation,ubiquitin,E3,SCF,FBOX	3.5
29,5,11,4,3,2	AT3G25460	protein,degradation,ubiquitin,E3,SCF,FBOX	10.5
29,5,11,4,3,2	AT3G52680	protein,degradation,ubiquitin,E3,SCF,FBOX	22
29,5,11,4,3,2	AT3G59250	protein,degradation,ubiquitin,E3,SCF,FBOX	41.5
29,5,11,4,3,2	AT5G10340	protein,degradation,ubiquitin,E3,SCF,FBOX	16.5
29,5,11,1	AT4G02970	protein,degradation,ubiquitin,ubiquitin	9
29,6	AT1G26230	protein,folding	10
29,6	AT5G55220	protein,folding	9.5
29,4	AT1G24510	protein,postranslational modification	5
29,4	AT1G67580	protein,postranslational modification	17.5
29,4	AT4G24730	protein,postranslational modification	7.5
29,4,1,53	AT3G57770	protein,postranslational modification,kinase,receptor like cytoplasmatic kinase III	5
29,2	AT1G64790	protein,synthesis	9.5
29,2,4	AT1G07920	protein,synthesis,elongation	9.5
29,2,4	AT1G07930	protein,synthesis,elongation	9.5
29,2,4	AT1G07940	protein,synthesis,elongation	9.5
29,2,4	AT4G20360	protein,synthesis,elongation	423
29,2,4	AT4G29060	protein,synthesis,elongation	4.5
29,2,3	AT1G53880	protein,synthesis,initiation	18
29,2,3	AT1G53900	protein,synthesis,initiation	18
29,2,3	AT1G54270	protein,synthesis,initiation	15
29,2,1,2,1,2	AT1G58380	protein,synthesis,ribosomal protein,eukaryotic,40S subunit,S2	7.5
29,2,1,2,1,2	AT1G58684	protein,synthesis,ribosomal protein,eukaryotic,40S subunit,S2	32
29,2,1,2,1,2	AT1G58983	protein,synthesis,ribosomal protein,eukaryotic,40S subunit,S2	32
29,2,1,2,1,2	AT1G59359	protein,synthesis,ribosomal protein,eukaryotic,40S subunit,S2	32
29,2,1,2,2,2	AT2G07715	protein,synthesis,ribosomal protein,eukaryotic,60S subunit,L2	9.5
29,2,1,2,2,23	AT1G04480	protein,synthesis,ribosomal protein,eukaryotic,60S subunit,L23	11
29,2,1,2,2,28	AT4G29410	protein,synthesis,ribosomal protein,eukaryotic,60S subunit,L28	74.5
29,2,1,2,2,31	AT5G56710	protein,synthesis,ribosomal protein,eukaryotic,60S subunit,L31	3.5
29,2,1,2,2,32	AT5G46430	protein,synthesis,ribosomal protein,eukaryotic,60S subunit,L32	29.5
29,2,1,2,2,141	AT5G02870	protein,synthesis,ribosomal protein,eukaryotic,60S subunit,L4/L1	40
29,2,1,2,2,5	AT2G07725	protein,synthesis,ribosomal protein,eukaryotic,60S subunit,L5	9.5
29,2,1,1,1,2,13	AT1G78630	protein,synthesis,ribosomal protein,prokaryotic,chloroplast,50S subunit,L13	4
29,2,1,1,3,1,12	AT2G07675	protein,synthesis,ribosomal protein,prokaryotic,unknown organellar,30S subunit,S12	31.5
29,2,1,1,3,99	AT5G08180	protein,synthesis,ribosomal protein,prokaryotic,unknown organellar,unknown	83
30,3	AT1G05150	signalling,calcium	4.5
30,3	AT3G61050	signalling,calcium	9
30,3	AT4G32060	signalling,calcium	6
30,3	AT5G24270	signalling,calcium	10.5
30,5	AT3G59570	signalling,G-proteins	7
30,11	AT3G55850	signalling,light	9
30,2,17	AT4G04540	signalling,receptor kinases,DUF 26	5.5
30,2,1	AT2G14510	signalling,receptor kinases,leucine rich repeat I	18
30,2,15	AT5G38280	signalling,receptor kinases,thaumatin like	12
31,3,1	AT3G56070	cell,cycle,peptidylprolyl isomerase	22.5
31,3,1	AT3G62030	cell,cycle,peptidylprolyl isomerase	16
31,2	AT5G13840	cell,division	22
31,1	AT1G15730	cell,organisation	3.5
31,1	AT3G05520	cell,organisation	411.5
31,1	AT3G45990	cell,organisation	37
31,1	AT5G59880	cell,organisation	8.5
31,4	AT1G56610	cell,vesicle transport	12.5
32	AT2G01008	micro RNA, natural antisense etc	727
32	AT5G08185	micro RNA, natural antisense etc	163
33,99	AT1G31280	development,unspecified	52.5
33,99	AT2G45160	development,unspecified	18
33,99	AT3G18390	development,unspecified	4
33,99	AT3G43160	development,unspecified	16.5
33,99	AT3G60630	development,unspecified	18
33,99	AT4G00150	development,unspecified	18
33,99	AT4G08300	development,unspecified	4
33,99	AT5G39690	development,unspecified	29.5
34,8	AT5G46110	transport,metabolite transporters at the envelope membrane	13
34,99	AT3G21690	transport,misc	3.5
34,1	AT1G16820	transport,p- and v-ATPases	5
34,7	AT1G20860	transport,phosphate	12
34,2	AT3G49920	transport,porins	61
34,15	AT5G55000	transport,potassium	28.5
34,6	AT1G77990	transport,sulphate	19
34,2	AT1G34580	transporter,sugars	5.5
34,2	AT4G04750	transporter,sugars	3
34,2,1	AT5G06170	transporter,sugars,sucrose	10
34,2,1	AT5G43610	transporter,sugars,sucrose	26
35,1	AT1G04625	not assigned,no ontology	14
35,1	AT1G18310	not assigned,no ontology	81.5
35,1	AT1G21835	not assigned,no ontology	78
35,1	AT1G24880	not assigned,no ontology	94.5
35,1	AT1G25054	not assigned,no ontology	94.5
35,1	AT1G25141	not assigned,no ontology	39
35,1	AT1G31600	not assigned,no ontology	5
35,1	AT1G45215	not assigned,no ontology	7
35,1	AT1G45221	not assigned,no ontology	7
35,1	AT1G45223	not assigned,no ontology	14
35,1	AT1G53890	not assigned,no ontology	4
35,1	AT1G74290	not assigned,no ontology	5
35,1	AT2G07732	not assigned,no ontology	717.5
35,1	AT2G13450	not assigned,no ontology	25.5
35,1	AT2G18880	not assigned,no ontology	25.5
35,1	AT2G24880	not assigned,no ontology	17.5
35,1	AT3G27040	not assigned,no ontology	7
35,1	AT3G27329	not assigned,no ontology	30.5
35,1	AT3G27331	not assigned,no ontology	30.5
35,1	AT3G30385	not assigned,no ontology	83.5
35,1	AT3G30387	not assigned,no ontology	83.5
35,1	AT3G54925	not assigned,no ontology	8.5
35,1	AT4G02000	not assigned,no ontology	25.5
35,1	AT4G03410	not assigned,no ontology	140
35,1	AT4G10210	not assigned,no ontology	8
35,1	AT4G27890	not assigned,no ontology	19
35,1	AT4G28570	not assigned,no ontology	27
35,1	AT5G17165	not assigned,no ontology	11
35,1	AT5G34882	not assigned,no ontology	83.5
35,1	AT5G36310	not assigned,no ontology	8
35,1	AT5G36320	not assigned,no ontology	8
35,1	AT5G36330	not assigned,no ontology	8
35,1	AT5G36340	not assigned,no ontology	8
35,1	AT5G36350	not assigned,no ontology	8
35,1	AT5G36360	not assigned,no ontology	8
35,1	AT5G36370	not assigned,no ontology	8
35,1	AT5G36380	not assigned,no ontology	8
35,1	AT5G36390	not assigned,no ontology	8
35,1	AT5G36400	not assigned,no ontology	8
35,1	AT5G36410	not assigned,no ontology	8
35,1	AT5G36420	not assigned,no ontology	8
35,1	AT5G36430	not assigned,no ontology	8
35,1	AT5G36440	not assigned,no ontology	8
35,1	AT5G36450	not assigned,no ontology	8
35,1	AT5G36460	not assigned,no ontology	8
35,1	AT5G36470	not assigned,no ontology	8
35,1	AT5G36480	not assigned,no ontology	8
35,1	AT5G36490	not assigned,no ontology	8
35,1	AT5G36500	not assigned,no ontology	8
35,1	AT5G36520	not assigned,no ontology	8
35,1	AT5G36540	not assigned,no ontology	8
35,1	AT5G36550	not assigned,no ontology	8
35,1	AT5G36657	not assigned,no ontology	8
35,1	AT5G36658	not assigned,no ontology	8
35,1	AT5G36662	not assigned,no ontology	8
35,1	AT5G36739	not assigned,no ontology	8
35,1	AT5G39645	not assigned,no ontology	4.5
35,1	AT5G42567	not assigned,no ontology	83.5
35,1	AT5G42930	not assigned,no ontology	10
35,1	AT5G42950	not assigned,no ontology	10
35,1	AT5G67460	not assigned,no ontology	25.5
35,1,19	AT3G60950	not assigned,no ontology,C2 domain-containing protein	9
35,1,19	AT3G61030	not assigned,no ontology,C2 domain-containing protein	9
35,1,26	AT3G11402	not assigned,no ontology,DC1 domain containing protein	10
35,1,40	AT2G05520	not assigned,no ontology,glycine rich proteins	23
35,1,40	AT2G05540	not assigned,no ontology,glycine rich proteins	151.5
35,1,40	AT4G29020	not assigned,no ontology,glycine rich proteins	9
35,1,25	AT5G15030	not assigned,no ontology,paired amphipathic helix repeat-containing protein	28
35,1,5	AT1G62590	not assigned,no ontology,pentatricopeptide (PPR) repeat-containing protein	51.5
35,1,5	AT1G62670	not assigned,no ontology,pentatricopeptide (PPR) repeat-containing protein	51.5
35,1,5	AT1G62910	not assigned,no ontology,pentatricopeptide (PPR) repeat-containing protein	52
35,1,5	AT1G62930	not assigned,no ontology,pentatricopeptide (PPR) repeat-containing protein	52
35,1,5	AT1G63070	not assigned,no ontology,pentatricopeptide (PPR) repeat-containing protein	51.5
35,1,5	AT1G63080	not assigned,no ontology,pentatricopeptide (PPR) repeat-containing protein	51.5
35,1,5	AT1G63130	not assigned,no ontology,pentatricopeptide (PPR) repeat-containing protein	72.5
35,1,5	AT1G63150	not assigned,no ontology,pentatricopeptide (PPR) repeat-containing protein	47
35,1,5	AT1G63330	not assigned,no ontology,pentatricopeptide (PPR) repeat-containing protein	51.5
35,1,5	AT1G63400	not assigned,no ontology,pentatricopeptide (PPR) repeat-containing protein	56.5
35,1,5	AT2G02750	not assigned,no ontology,pentatricopeptide (PPR) repeat-containing protein	14.5
35,2	AT1G01073	not assigned,unknown	18.5
35,2	AT1G02470	not assigned,unknown	20
35,2	AT1G10522	not assigned,unknown	43
35,2	AT1G23670	not assigned,unknown	31
35,2	AT1G24822	not assigned,unknown	33
35,2	AT1G25097	not assigned,unknown	33
35,2	AT1G29465	not assigned,unknown	48
35,2	AT1G32583	not assigned,unknown	10
35,2	AT1G35320	not assigned,unknown	7.5
35,2	AT1G38790	not assigned,unknown	3
35,2	AT1G40104	not assigned,unknown	2035.5
35,2	AT1G41920	not assigned,unknown	43.5
35,2	AT1G47265	not assigned,unknown	15
35,2	AT1G48953	not assigned,unknown	19.5
35,2	AT1G53265	not assigned,unknown	14.5
35,2	AT1G53400	not assigned,unknown	24.5
35,2	AT1G53870	not assigned,unknown	4
35,2	AT1G58766	not assigned,unknown	3
35,2	AT1G59077	not assigned,unknown	3
35,2	AT1G59835	not assigned,unknown	9.5
35,2	AT1G62920	not assigned,unknown	7
35,2	AT1G65985	not assigned,unknown	16
35,2	AT1G68945	not assigned,unknown	12
35,2	AT1G73650	not assigned,unknown	1969.5
35,2	AT1G79150	not assigned,unknown	25.5
35,2	AT2G01021	not assigned,unknown	2718.5
35,2	AT2G02440	not assigned,unknown	5
35,2	AT2G03330	not assigned,unknown	25
35,2	AT2G03821	not assigned,unknown	10
35,2	AT2G06095	not assigned,unknown	8.5
35,2	AT2G06555	not assigned,unknown	5
35,2	AT2G07706	not assigned,unknown	241.5
35,2	AT2G07708	not assigned,unknown	10
35,2	AT2G07774	not assigned,unknown	9
35,2	AT2G07815	not assigned,unknown	142.5
35,2	AT2G07835	not assigned,unknown	31.5
35,2	AT2G07981	not assigned,unknown	659.5
35,2	AT2G08986	not assigned,unknown	2447
35,2	AT2G14000	not assigned,unknown	6
35,2	AT2G16586	not assigned,unknown	182.5
35,2	AT2G18320	not assigned,unknown	48.5
35,2	AT2G19360	not assigned,unknown	6.5
35,2	AT2G27540	not assigned,unknown	7
35,2	AT2G31141	not assigned,unknown	11
35,2	AT2G34110	not assigned,unknown	11.5
35,2	AT2G34655	not assigned,unknown	26
35,2	AT2G35750	not assigned,unknown	204
35,2	AT2G38220	not assigned,unknown	30.5
35,2	AT2G41640	not assigned,unknown	38
35,2	AT2G46190	not assigned,unknown	17
35,2	AT3G02468	not assigned,unknown	107
35,2	AT3G06435	not assigned,unknown	373.5
35,2	AT3G07380	not assigned,unknown	32
35,2	AT3G09510	not assigned,unknown	27
35,2	AT3G13857	not assigned,unknown	43
35,2	AT3G20362	not assigned,unknown	1234
35,2	AT3G28925	not assigned,unknown	27.5
35,2	AT3G44570	not assigned,unknown	121
35,2	AT3G44580	not assigned,unknown	100
35,2	AT3G51140	not assigned,unknown	321.5
35,2	AT3G60990	not assigned,unknown	17
35,2	AT4G03380	not assigned,unknown	308.5
35,2	AT4G03580	not assigned,unknown	7
35,2	AT4G04423	not assigned,unknown	81.5
35,2	AT4G05612	not assigned,unknown	180
35,2	AT4G10060	not assigned,unknown	5.5
35,2	AT4G12070	not assigned,unknown	6725.5
35,2	AT4G22270	not assigned,unknown	169.5
35,2	AT4G22800	not assigned,unknown	14
35,2	AT4G29200	not assigned,unknown	13
35,2	AT4G30993	not assigned,unknown	12
35,2	AT5G01350	not assigned,unknown	3
35,2	AT5G10946	not assigned,unknown	216
35,2	AT5G14550	not assigned,unknown	932
35,2	AT5G24250	not assigned,unknown	25
35,2	AT5G28500	not assigned,unknown	7.5
35,2	AT5G34883	not assigned,unknown	83.5
35,2	AT5G34885	not assigned,unknown	83.5
35,2	AT5G34887	not assigned,unknown	83.5
35,2	AT5G34905	not assigned,unknown	9
35,2	AT5G35926	not assigned,unknown	14.5
35,2	AT5G42955	not assigned,unknown	83.5
35,2	AT5G42957	not assigned,unknown	83.5
35,2	AT5G45530	not assigned,unknown	3.5
35,2	AT5G45720	not assigned,unknown	2381
35,2	AT5G48190	not assigned,unknown	22.5
35,2	AT5G48860	not assigned,unknown	57
35,2	AT5G49590	not assigned,unknown	16
35,2	AT5G51090	not assigned,unknown	6.5
35,2	AT5G53110	not assigned,unknown	20
35,2	AT5G53740	not assigned,unknown	86
35,2	AT5G53905	not assigned,unknown	43
35,2	AT5G57880	not assigned,unknown	25.5
			44368.5

## Sheet: TMV_Cg_4dpi
BINCODE	ID	NAME	COUNTS
1,1,1,1	AT1G29910	PS,lightreaction,photosystem II,LHC-II	441
1,1,1,1	AT1G29920	PS,lightreaction,photosystem II,LHC-II	447.5
1,1,1,1	AT1G29930	PS,lightreaction,photosystem II,LHC-II	467
1,1,1,1	AT2G05070	PS,lightreaction,photosystem II,LHC-II	9
1,1,1,1	AT2G05100	PS,lightreaction,photosystem II,LHC-II	9
1,1,1,1	AT2G34420	PS,lightreaction,photosystem II,LHC-II	321
1,1,1,1	AT2G34430	PS,lightreaction,photosystem II,LHC-II	321
1,1,1,1	AT3G27690	PS,lightreaction,photosystem II,LHC-II	15
1,1,1,1	AT4G10340	PS,lightreaction,photosystem II,LHC-II	73
1,1,1,1	AT5G54270	PS,lightreaction,photosystem II,LHC-II	434.5
1,1,1,2	AT1G03600	PS,lightreaction,photosystem II,PSII polypeptide subunits	32
1,1,1,2	AT1G79040	PS,lightreaction,photosystem II,PSII polypeptide subunits	22
1,1,1,2	AT3G50820	PS,lightreaction,photosystem II,PSII polypeptide subunits	14.5
1,1,2,1	AT3G47470	PS,lightreaction,photosystem I,LHC-I	35.5
1,1,2,1	AT3G61470	PS,lightreaction,photosystem I,LHC-I	107
1,1,2,2	AT1G30380	PS,lightreaction,photosystem I,PSI polypeptide subunits	13
1,1,2,2	AT1G31330	PS,lightreaction,photosystem I,PSI polypeptide subunits	10
1,1,4,4	AT4G04640	PS,lightreaction,ATP synthase,gamma chain	108
1,1,4,7	AT4G09650	PS,lightreaction,ATP synthase,delta chain	130
1,3	AT3G62410	PS,calvin cyle	11.5
1,3,13	AT2G39730	PS,calvin cyle,rubisco interacting	329.5
1,3,2	AT1G67090	PS,calvin cyle,rubisco small subunit	146.5
1,3,2	AT5G38410	PS,calvin cyle,rubisco small subunit	146
1,3,2	AT5G38430	PS,calvin cyle,rubisco small subunit	146
1,3,4	AT1G12900	PS,calvin cyle,GAP	5.5
1,3,4	AT3G26650	PS,calvin cyle,GAP	84
1,3,7	AT3G54050	PS,calvin cyle,FBPase	23
2,1,1,2	AT3G52340	major CHO metabolism,synthesis,sucrose,SPP	33.5
3,5	AT5G03770	minor CHO metabolism,others	10.5
3,5	AT5G66530	minor CHO metabolism,others	686
3,6	AT1G05570	minor CHO metabolism,callose	26.5
3,6	AT5G36870	minor CHO metabolism,callose	57
6,3	AT5G09660	gluconeogenesis,Malate DH	5
6,4	AT4G37870	gluconeogenese/ glyoxylate cycle,PEPCK	13.5
9,1,2	AT2G07751	mitochondrial electron transport / ATP synthesis,NADH-DH,localisation not clear	70
9,6	AT2G07681	mitochondrial electron transport / ATP synthesis,cytochrome c	70
10,2,1	AT4G15290	cell wall,cellulose synthesis,cellulose synthase	35.5
10,6,3	AT1G17150	cell wall,degradation,pectate lyases and polygalacturonases	4.5
10,6,3	AT3G27400	cell wall,degradation,pectate lyases and polygalacturonases	9
10,7	AT1G65681	cell wall,modification	54.5
10,8,1	AT1G69940	cell wall,pectin*esterases,PME	12
10,8,1	AT5G07410	cell wall,pectin*esterases,PME	12
10,8,99	AT1G56100	cell wall,pectin*esterases,misc	14.5
10,8,99	AT4G02320	cell wall,pectin*esterases,misc	8.5
11,3,2	AT1G71697	lipid metabolism,Phospholipid synthesis,choline kinase	31.5
11,9,2,1	AT1G56630	lipid metabolism,lipid degradation,lipases,triacylglycerol lipase	14
11,9,2,1	AT5G24220	lipid metabolism,lipid degradation,lipases,triacylglycerol lipase	8.5
11,9,3,1	AT5G25370	lipid metabolism,lipid degradation,lysophospholipases,phospholipase D	5.5
12,2,1,1	AT5G04140	N-metabolism,ammonia metabolism,glutamate synthase,ferredoxin dependent	69.5
13,1,3,4	AT5G17920	amino acid metabolism,synthesis,aspartate family,methionine	21.5
13,1,5,3,1	AT4G14880	amino acid metabolism,synthesis,serine-glycine-cysteine group,cysteine,OASTL	6
13,1,6,5,1	AT1G24807	amino acid metabolism,synthesis,aromatic aa,tryptophan,anthranilate synthase	24.5
13,1,6,5,1	AT1G24909	amino acid metabolism,synthesis,aromatic aa,tryptophan,anthranilate synthase	24.5
13,1,6,5,1	AT1G25083	amino acid metabolism,synthesis,aromatic aa,tryptophan,anthranilate synthase	24.5
13,1,6,5,1	AT1G25155	amino acid metabolism,synthesis,aromatic aa,tryptophan,anthranilate synthase	24.5
13,1,6,5,1	AT1G25220	amino acid metabolism,synthesis,aromatic aa,tryptophan,anthranilate synthase	24.5
13,1,6,5,5	AT5G28237	amino acid metabolism,synthesis,aromatic aa,tryptophan,tryptophan synthase	33.5
13,2,4,4	AT2G26800	amino acid metabolism,degradation,branched-chain group,leucine	16
16,1,5	AT3G29110	secondary metabolism,isoprenoids,terpenoids	13.5
16,1,5	AT3G29190	secondary metabolism,isoprenoids,terpenoids	144.5
16,1,5	AT3G45130	secondary metabolism,isoprenoids,terpenoids	6
16,2	AT4G31910	secondary metabolism,phenylpropanoids	55
16,5,1,1,1,10	AT1G62540	secondary metabolism,sulfur-containing,glucosinolates,synthesis,aliphatic,flavin-containing monooxygenase	40.5
17,1,1	AT1G02590	hormone metabolism,abscisic acid,synthesis-degradation	7
17,1,1,1,1	AT5G67030	hormone metabolism,abscisic acid,synthesis-degradation,synthesis,zeaxanthin epoxidase	5.5
17,1,3	AT4G40100	hormone metabolism,abscisic acid,induced-regulated-responsive-activated	5.5
17,1,3	AT5G13200	hormone metabolism,abscisic acid,induced-regulated-responsive-activated	9.5
17,2,2	AT1G12820	hormone metabolism,auxin,signal transduction	15.5
17,2,3	AT1G60710	hormone metabolism,auxin,induced-regulated-responsive-activated	5.5
17,4,1	AT5G56970	hormone metabolism,cytokinin,synthesis-degradation	19
17,5,1,2	AT1G62380	hormone metabolism,ethylene,synthesis-degradation,1-aminocyclopropane-1-carboxylate oxidase	9
18,2	AT5G54770	Co-factor and vitamine metabolism,thiamine	71
19,14	AT4G27440	tetrapyrrole synthesis,protochlorophyllide reductase	11
20,1	AT1G31580	stress,biotic	13.5
20,1	AT1G33950	stress,biotic	5.5
20,1	AT1G50050	stress,biotic	89
20,1	AT1G63750	stress,biotic	13
20,1	AT3G50480	stress,biotic	19.5
20,1	AT4G33300	stress,biotic	220
20,1,2	AT4G11340	stress,biotic,receptors	53.5
20,1,7	AT1G12290	stress,biotic,PR-proteins	304
20,1,7	AT1G59780	stress,biotic,PR-proteins	9.5
20,1,7	AT2G21100	stress,biotic,PR-proteins	9
20,1,7	AT4G19500	stress,biotic,PR-proteins	15.5
20,1,7	AT5G38850	stress,biotic,PR-proteins	25
20,1,7,12	AT2G24625	stress,biotic,PR-proteins,plant defensins	5.5
20,1,7,12	AT4G08485	stress,biotic,PR-proteins,plant defensins	81
20,1,7,12	AT4G10603	stress,biotic,PR-proteins,plant defensins	8
20,1,7,12	AT5G55565	stress,biotic,PR-proteins,plant defensins	200.5
21,2,1	AT4G09010	redox,ascorbate and glutathione,ascorbate	7.5
22,1,2	AT3G02470	polyamine metabolism,synthesis,SAM decarboxylase	82
26,1	AT3G20950	misc,cytochrome P450	16
26,1	AT4G13310	misc,cytochrome P450	9.5
26,1	AT5G24900	misc,cytochrome P450	10.5
26,13	AT1G52940	misc,acid and other phosphatases	35.5
26,13	AT2G18130	misc,acid and other phosphatases	6.5
26,16	AT1G44080	misc,myrosinases-lectin-jacalin	9
26,16	AT1G52110	misc,myrosinases-lectin-jacalin	5.5
26,17	AT5G28410	misc,dynamin	6
26,21	AT2G13820	misc,protease inhibitor/seed storage/lipid transfer protein (LTP) family protein	18.5
26,27	AT3G46120	misc,calcineurin-like phosphoesterase family protein	6.5
26,28	AT5G55050	misc,GDSL-motif lipase	972.5
26,3,2	AT4G36360	misc,gluco-, galacto- and mannosidases,beta-galactosidase	5.5
26,3,4	AT2G44540	misc,gluco-, galacto- and mannosidases,endoglucanase	56.5
26,3,4	AT2G44550	misc,gluco-, galacto- and mannosidases,endoglucanase	38
26,3,4	AT2G44560	misc,gluco-, galacto- and mannosidases,endoglucanase	23
26,3,4	AT2G44570	misc,gluco-, galacto- and mannosidases,endoglucanase	94
26,3,4	AT4G11050	misc,gluco-, galacto- and mannosidases,endoglucanase	14.5
26,5	AT1G65450	misc,acyl transferases	5.5
26,7	AT1G31710	misc,oxidases - copper, flavone etc,	69
26,7	AT1G62540	misc,oxidases - copper, flavone etc,	40.5
26,7	AT1G62580	misc,oxidases - copper, flavone etc,	22.5
27,1,1	AT3G23325	RNA,processing,splicing	18.5
27,1,19	AT4G09490	RNA,processing,ribonucleases	21
27,1,2	AT5G61140	RNA,processing,RNA helicase	12
27,3,12	AT2G38195	RNA,regulation of transcription,C3H zinc finger family	13.5
27,3,16	AT1G07980	RNA,regulation of transcription,CCAAT box binding factor family, HAP5	5.5
27,3,23	AT5G54070	RNA,regulation of transcription,HSF,Heat-shock transcription factor family	6.5
27,3,24	AT5G62165	RNA,regulation of transcription,MADS box transcription factor family	48
27,3,26	AT4G09450	RNA,regulation of transcription,MYB-related transcription factor family	12
27,3,4	AT1G34390	RNA,regulation of transcription,ARF, Auxin Response Factor family	26
27,3,4	AT1G34410	RNA,regulation of transcription,ARF, Auxin Response Factor family	26
27,3,4	AT1G35240	RNA,regulation of transcription,ARF, Auxin Response Factor family	26
27,3,4	AT1G35520	RNA,regulation of transcription,ARF, Auxin Response Factor family	26
27,3,4	AT1G35540	RNA,regulation of transcription,ARF, Auxin Response Factor family	26
27,3,4	AT1G43950	RNA,regulation of transcription,ARF, Auxin Response Factor family	26
27,3,5	AT2G27070	RNA,regulation of transcription,ARR	110
27,3,54	AT1G02740	RNA,regulation of transcription,Histone acetyltransferases	9
27,3,6	AT1G10586	RNA,regulation of transcription,bHLH,Basic Helix-Loop-Helix family	35.5
27,3,6	AT4G00120	RNA,regulation of transcription,bHLH,Basic Helix-Loop-Helix family	54
27,3,67	AT3G43990	RNA,regulation of transcription,putative transcription regulator	1960
27,3,99	AT2G25370	RNA,regulation of transcription,unclassified	34.5
27,4	AT5G59950	RNA,RNA binding	40.5
28,1	AT2G47450	DNA,synthesis/chromatin structure	31.5
28,1	AT4G25120	DNA,synthesis/chromatin structure	13
28,1	AT5G39770	DNA,synthesis/chromatin structure	22.5
28,1,3	AT4G13570	DNA,synthesis/chromatin structure,histone	391
28,2	AT1G80420	DNA,repair	468
29,1,3	AT1G18130	protein,aa activation,threonine-tRNA ligase	15.5
29,2	AT1G64790	protein,synthesis	17.5
29,2,1,1,3,1,12	AT2G07675	protein,synthesis,ribosomal protein,prokaryotic,unknown organellar,30S subunit,S12	15.5
29,2,1,1,3,99	AT5G08180	protein,synthesis,ribosomal protein,prokaryotic,unknown organellar,unknown	32
29,2,1,2,1,2	AT1G58684	protein,synthesis,ribosomal protein,eukaryotic,40S subunit,S2	22
29,2,1,2,1,2	AT1G58983	protein,synthesis,ribosomal protein,eukaryotic,40S subunit,S2	22
29,2,1,2,1,2	AT1G59359	protein,synthesis,ribosomal protein,eukaryotic,40S subunit,S2	22
29,2,1,2,2,141	AT5G02870	protein,synthesis,ribosomal protein,eukaryotic,60S subunit,L4/L1	43.5
29,2,1,2,2,28	AT4G29410	protein,synthesis,ribosomal protein,eukaryotic,60S subunit,L28	21
29,2,1,2,2,32	AT5G46430	protein,synthesis,ribosomal protein,eukaryotic,60S subunit,L32	23
29,2,3	AT1G53880	protein,synthesis,initiation	11
29,2,3	AT1G53900	protein,synthesis,initiation	11
29,2,3	AT2G13540	protein,synthesis,initiation	5.5
29,2,4	AT4G20360	protein,synthesis,elongation	285
29,2,5	AT2G47020	protein,synthesis,release	830
29,4	AT1G24510	protein,postranslational modification	4.5
29,4	AT1G67580	protein,postranslational modification	16
29,4	AT4G24730	protein,postranslational modification	5
29,4,1,53	AT3G57770	protein,postranslational modification,kinase,receptor like cytoplasmatic kinase III	6.5
29,5,11	AT5G24240	protein,degradation,ubiquitin	38
29,5,11,4,2	AT1G50440	protein,degradation,ubiquitin,E3,RING	24
29,5,11,4,2	AT2G15530	protein,degradation,ubiquitin,E3,RING	5
29,5,11,4,2	AT2G38195	protein,degradation,ubiquitin,E3,RING	13.5
29,5,11,4,3,2	AT1G11270	protein,degradation,ubiquitin,E3,SCF,FBOX	33
29,5,11,4,3,2	AT1G31163	protein,degradation,ubiquitin,E3,SCF,FBOX	7
29,5,11,4,3,2	AT1G66290	protein,degradation,ubiquitin,E3,SCF,FBOX	103
29,5,11,4,3,2	AT1G66300	protein,degradation,ubiquitin,E3,SCF,FBOX	6
29,5,11,4,3,2	AT2G33655	protein,degradation,ubiquitin,E3,SCF,FBOX	120
29,5,11,4,3,2	AT3G17400	protein,degradation,ubiquitin,E3,SCF,FBOX	37.5
29,5,11,4,3,2	AT3G22710	protein,degradation,ubiquitin,E3,SCF,FBOX	12
29,5,11,4,3,2	AT3G25460	protein,degradation,ubiquitin,E3,SCF,FBOX	9.5
29,5,11,4,3,2	AT3G52680	protein,degradation,ubiquitin,E3,SCF,FBOX	32.5
29,5,11,4,3,2	AT3G59250	protein,degradation,ubiquitin,E3,SCF,FBOX	64.5
29,5,5	AT5G27660	protein,degradation,serine protease	6
29,5,5	AT5G36180	protein,degradation,serine protease	53.5
30,2,1	AT2G14510	signalling,receptor kinases,leucine rich repeat I	12
30,2,15	AT5G38280	signalling,receptor kinases,thaumatin like	11
30,2,20	AT1G66880	signalling,receptor kinases,wheat LRK10 like	7.5
30,2,99	AT3G46270	signalling,receptor kinases,misc	8.5
30,3	AT1G05150	signalling,calcium	6
30,3	AT4G04710	signalling,calcium	5.5
30,3	AT5G24270	signalling,calcium	11
30,5	AT3G59570	signalling,G-proteins	17
31,1	AT3G05520	cell,organisation	200
31,1	AT3G45990	cell,organisation	48.5
31,1	AT5G59880	cell,organisation	5
31,2	AT5G13840	cell,division	10
31,3,1	AT3G56070	cell,cycle,peptidylprolyl isomerase	13
31,3,1	AT3G62030	cell,cycle,peptidylprolyl isomerase	5
31,4	AT1G56610	cell,vesicle transport	18.5
32	AT2G01008	micro RNA, natural antisense etc	538.5
32	AT3G24542	micro RNA, natural antisense etc	14
32	AT5G08185	micro RNA, natural antisense etc	748
33,99	AT1G31280	development,unspecified	99
33,99	AT2G45160	development,unspecified	38
33,99	AT3G28100	development,unspecified	15.5
33,99	AT3G60630	development,unspecified	38
33,99	AT4G00150	development,unspecified	38
33,99	AT5G39690	development,unspecified	28.5
34,1	AT1G16820	transport,p- and v-ATPases	6.5
34,15	AT5G55000	transport,potassium	5.5
34,2	AT3G49920	transport,porins	40.5
34,2,1	AT5G43610	transporter,sugars,sucrose	28
34,6	AT1G77990	transport,sulphate	15
34,7	AT1G20860	transport,phosphate	6
35,1	AT1G04625	not assigned,no ontology	21
35,1	AT1G18310	not assigned,no ontology	108.5
35,1	AT1G21835	not assigned,no ontology	72
35,1	AT1G24880	not assigned,no ontology	124
35,1	AT1G25054	not assigned,no ontology	124
35,1	AT1G25141	not assigned,no ontology	58
35,1	AT1G45223	not assigned,no ontology	6
35,1	AT1G76065	not assigned,no ontology	88
35,1	AT2G07732	not assigned,no ontology	435
35,1	AT2G13450	not assigned,no ontology	20.5
35,1	AT2G18880	not assigned,no ontology	32.5
35,1	AT2G23348	not assigned,no ontology	9
35,1	AT2G24880	not assigned,no ontology	14
35,1	AT2G37160	not assigned,no ontology	46.5
35,1	AT3G27040	not assigned,no ontology	5.5
35,1	AT3G27329	not assigned,no ontology	38.5
35,1	AT3G27331	not assigned,no ontology	38.5
35,1	AT3G30385	not assigned,no ontology	103
35,1	AT3G30387	not assigned,no ontology	103
35,1	AT3G46490	not assigned,no ontology	9.5
35,1	AT3G52700	not assigned,no ontology	10
35,1	AT4G02000	not assigned,no ontology	20.5
35,1	AT4G03410	not assigned,no ontology	26
35,1	AT4G27890	not assigned,no ontology	12
35,1	AT4G28570	not assigned,no ontology	19
35,1	AT5G17165	not assigned,no ontology	8.5
35,1	AT5G34882	not assigned,no ontology	103
35,1	AT5G42567	not assigned,no ontology	103
35,1	AT5G42895	not assigned,no ontology	10.5
35,1	AT5G42930	not assigned,no ontology	13.5
35,1	AT5G42950	not assigned,no ontology	6.5
35,1	AT5G67460	not assigned,no ontology	8
35,1,2	AT5G52070	not assigned,no ontology,agenet domain-containing protein	85
35,1,26	AT3G11402	not assigned,no ontology,DC1 domain containing protein	11
35,1,26	AT4G26380	not assigned,no ontology,DC1 domain containing protein	6
35,1,40	AT2G05520	not assigned,no ontology,glycine rich proteins	14.5
35,1,40	AT2G05540	not assigned,no ontology,glycine rich proteins	127.5
35,1,5	AT1G62590	not assigned,no ontology,pentatricopeptide (PPR) repeat-containing protein	94
35,1,5	AT1G62670	not assigned,no ontology,pentatricopeptide (PPR) repeat-containing protein	94
35,1,5	AT1G62910	not assigned,no ontology,pentatricopeptide (PPR) repeat-containing protein	123
35,1,5	AT1G62930	not assigned,no ontology,pentatricopeptide (PPR) repeat-containing protein	86.5
35,1,5	AT1G63070	not assigned,no ontology,pentatricopeptide (PPR) repeat-containing protein	94
35,1,5	AT1G63080	not assigned,no ontology,pentatricopeptide (PPR) repeat-containing protein	105.5
35,1,5	AT1G63130	not assigned,no ontology,pentatricopeptide (PPR) repeat-containing protein	153.5
35,1,5	AT1G63150	not assigned,no ontology,pentatricopeptide (PPR) repeat-containing protein	111.5
35,1,5	AT1G63330	not assigned,no ontology,pentatricopeptide (PPR) repeat-containing protein	94
35,1,5	AT1G63400	not assigned,no ontology,pentatricopeptide (PPR) repeat-containing protein	96
35,1,5	AT1G63630	not assigned,no ontology,pentatricopeptide (PPR) repeat-containing protein	64
35,1,5	AT1G77230	not assigned,no ontology,pentatricopeptide (PPR) repeat-containing protein	10.5
35,1,5	AT2G02750	not assigned,no ontology,pentatricopeptide (PPR) repeat-containing protein	108
35,2	AT1G01073	not assigned,unknown	35.5
35,2	AT1G02470	not assigned,unknown	17.5
35,2	AT1G05780	not assigned,unknown	11
35,2	AT1G10522	not assigned,unknown	6.5
35,2	AT1G23670	not assigned,unknown	24
35,2	AT1G24822	not assigned,unknown	45.5
35,2	AT1G25097	not assigned,unknown	45.5
35,2	AT1G29465	not assigned,unknown	15.5
35,2	AT1G32583	not assigned,unknown	19.5
35,2	AT1G40104	not assigned,unknown	2629
35,2	AT1G40129	not assigned,unknown	4.5
35,2	AT1G41920	not assigned,unknown	43.5
35,2	AT1G47265	not assigned,unknown	9.5
35,2	AT1G48953	not assigned,unknown	12
35,2	AT1G53265	not assigned,unknown	17.5
35,2	AT1G53400	not assigned,unknown	18
35,2	AT1G59835	not assigned,unknown	6
35,2	AT1G65985	not assigned,unknown	5.5
35,2	AT1G66640	not assigned,unknown	8.5
35,2	AT1G68945	not assigned,unknown	10
35,2	AT1G73650	not assigned,unknown	2576
35,2	AT1G79150	not assigned,unknown	32.5
35,2	AT2G01021	not assigned,unknown	1542.5
35,2	AT2G03330	not assigned,unknown	13
35,2	AT2G03821	not assigned,unknown	7.5
35,2	AT2G07706	not assigned,unknown	53
35,2	AT2G07815	not assigned,unknown	96.5
35,2	AT2G07835	not assigned,unknown	11.5
35,2	AT2G07981	not assigned,unknown	605
35,2	AT2G08986	not assigned,unknown	2519
35,2	AT2G14000	not assigned,unknown	8.5
35,2	AT2G16586	not assigned,unknown	130
35,2	AT2G18320	not assigned,unknown	48
35,2	AT2G19360	not assigned,unknown	5.5
35,2	AT2G31141	not assigned,unknown	11.5
35,2	AT2G34110	not assigned,unknown	12
35,2	AT2G34655	not assigned,unknown	22
35,2	AT2G35750	not assigned,unknown	39.5
35,2	AT2G38220	not assigned,unknown	13.5
35,2	AT2G41640	not assigned,unknown	14.5
35,2	AT2G45380	not assigned,unknown	6
35,2	AT2G46190	not assigned,unknown	10.5
35,2	AT3G02468	not assigned,unknown	82
35,2	AT3G05410	not assigned,unknown	7
35,2	AT3G06435	not assigned,unknown	592.5
35,2	AT3G06895	not assigned,unknown	19.5
35,2	AT3G07380	not assigned,unknown	31
35,2	AT3G09510	not assigned,unknown	18.5
35,2	AT3G13857	not assigned,unknown	91.5
35,2	AT3G20362	not assigned,unknown	737.5
35,2	AT3G28925	not assigned,unknown	27
35,2	AT3G44570	not assigned,unknown	147
35,2	AT3G44580	not assigned,unknown	88
35,2	AT3G51140	not assigned,unknown	182.5
35,2	AT3G60990	not assigned,unknown	14
35,2	AT4G03380	not assigned,unknown	391.5
35,2	AT4G03580	not assigned,unknown	20.5
35,2	AT4G04423	not assigned,unknown	108.5
35,2	AT4G05612	not assigned,unknown	166.5
35,2	AT4G12070	not assigned,unknown	3790.5
35,2	AT4G22270	not assigned,unknown	102
35,2	AT4G22800	not assigned,unknown	30.5
35,2	AT4G29200	not assigned,unknown	11
35,2	AT4G30993	not assigned,unknown	10
35,2	AT5G10946	not assigned,unknown	330
35,2	AT5G13890	not assigned,unknown	14
35,2	AT5G14550	not assigned,unknown	4634
35,2	AT5G24250	not assigned,unknown	38
35,2	AT5G34883	not assigned,unknown	103
35,2	AT5G34885	not assigned,unknown	103
35,2	AT5G34887	not assigned,unknown	103
35,2	AT5G34905	not assigned,unknown	11
35,2	AT5G35926	not assigned,unknown	13
35,2	AT5G42955	not assigned,unknown	103
35,2	AT5G42957	not assigned,unknown	103
35,2	AT5G45530	not assigned,unknown	7
35,2	AT5G45720	not assigned,unknown	2776
35,2	AT5G48190	not assigned,unknown	14
35,2	AT5G48860	not assigned,unknown	72.5
35,2	AT5G49590	not assigned,unknown	19.5
35,2	AT5G53110	not assigned,unknown	21.5
35,2	AT5G53740	not assigned,unknown	13
35,2	AT5G53905	not assigned,unknown	6.5
35,2	AT5G57880	not assigned,unknown	8
			45071.5

## Sheet: ORMV_4dpi
BINCODE	ID	NAME	COUNTS
1,1,1,1	AT1G29910	PS,lightreaction,photosystem II,LHC-II	148
1,1,1,1	AT1G29920	PS,lightreaction,photosystem II,LHC-II	148
1,1,1,1	AT1G29930	PS,lightreaction,photosystem II,LHC-II	148
1,1,1,1	AT2G05070	PS,lightreaction,photosystem II,LHC-II	6.5
1,1,1,1	AT2G05100	PS,lightreaction,photosystem II,LHC-II	6.5
1,1,1,1	AT2G34420	PS,lightreaction,photosystem II,LHC-II	169.5
1,1,1,1	AT2G34430	PS,lightreaction,photosystem II,LHC-II	169.5
1,1,1,1	AT3G27690	PS,lightreaction,photosystem II,LHC-II	23
1,1,1,1	AT4G10340	PS,lightreaction,photosystem II,LHC-II	20
1,1,1,1	AT5G54270	PS,lightreaction,photosystem II,LHC-II	148
1,1,1,2	AT1G03600	PS,lightreaction,photosystem II,PSII polypeptide subunits	28.5
1,1,1,2	AT1G06680	PS,lightreaction,photosystem II,PSII polypeptide subunits	14
1,1,1,2	AT1G79040	PS,lightreaction,photosystem II,PSII polypeptide subunits	45.5
1,1,1,2	AT2G01918	PS,lightreaction,photosystem II,PSII polypeptide subunits	8.5
1,1,1,2	AT3G50820	PS,lightreaction,photosystem II,PSII polypeptide subunits	17
1,1,1,2	AT5G66570	PS,lightreaction,photosystem II,PSII polypeptide subunits	4
1,1,2,1	AT3G47470	PS,lightreaction,photosystem I,LHC-I	91.5
1,1,2,1	AT3G61470	PS,lightreaction,photosystem I,LHC-I	69.5
1,1,2,2	AT1G30380	PS,lightreaction,photosystem I,PSI polypeptide subunits	37.5
1,1,2,2	AT1G31330	PS,lightreaction,photosystem I,PSI polypeptide subunits	19.5
1,1,4,4	AT4G04640	PS,lightreaction,ATP synthase,gamma chain	110
1,1,4,7	AT4G09650	PS,lightreaction,ATP synthase,delta chain	91.5
1,3	AT3G62410	PS,calvin cyle	16.5
1,3,13	AT2G39730	PS,calvin cyle,rubisco interacting	227.5
1,3,2	AT1G67090	PS,calvin cyle,rubisco small subunit	94.5
1,3,2	AT5G38410	PS,calvin cyle,rubisco small subunit	107
1,3,2	AT5G38420	PS,calvin cyle,rubisco small subunit	3.5
1,3,2	AT5G38430	PS,calvin cyle,rubisco small subunit	103.5
1,3,4	AT1G12900	PS,calvin cyle,GAP	8.5
1,3,4	AT3G26650	PS,calvin cyle,GAP	44.5
1,3,7	AT3G54050	PS,calvin cyle,FBPase	16.5
2,1,1,2	AT3G52340	major CHO metabolism,synthesis,sucrose,SPP	28
2,1,1,3	AT1G43670	major CHO metabolism,synthesis,sucrose,FBPase	4
2,2,2,6	AT5G46110	major CHO metabolism,degradation,starch,transporter	12.5
3,2,3	AT2G18700	minor CHO metabolism,trehalose,potential TPS/TPP	2.5
3,4,3	AT4G39800	minor CHO metabolism,myo-inositol,InsP Synthases	2.5
3,5	AT5G03770	minor CHO metabolism,others	13.5
3,5	AT5G66530	minor CHO metabolism,others	539
3,6	AT1G05570	minor CHO metabolism,callose	56.5
3,6	AT5G36870	minor CHO metabolism,callose	79
6,4	AT4G37870	gluconeogenese/ glyoxylate cycle,PEPCK	12
9,1,2	AT2G07751	mitochondrial electron transport / ATP synthesis,NADH-DH,localisation not clear	174.5
9,6	AT2G07681	mitochondrial electron transport / ATP synthesis,cytochrome c	164.5
9,6	AT2G07771	mitochondrial electron transport / ATP synthesis,cytochrome c	7
9,7	AT2G07687	mitochondrial electron transport / ATP synthesis,cytochrome c oxidase	8.5
9,9	AT2G07698	mitochondrial electron transport / ATP synthesis,F1-ATPase	17
10,2,1	AT4G15290	cell wall,cellulose synthesis,cellulose synthase	66
10,2,1	AT4G15320	cell wall,cellulose synthesis,cellulose synthase	5
10,6,3	AT1G17150	cell wall,degradation,pectate lyases and polygalacturonases	9
10,6,3	AT2G40310	cell wall,degradation,pectate lyases and polygalacturonases	2.5
10,6,3	AT3G27400	cell wall,degradation,pectate lyases and polygalacturonases	15.5
10,6,3	AT5G27530	cell wall,degradation,pectate lyases and polygalacturonases	3.5
10,7	AT1G65681	cell wall,modification	56.5
10,8,1	AT1G69940	cell wall,pectin*esterases,PME	23.5
10,8,1	AT5G07410	cell wall,pectin*esterases,PME	20.5
10,8,99	AT1G56100	cell wall,pectin*esterases,misc	35.5
10,8,99	AT4G02320	cell wall,pectin*esterases,misc	12
11,1,15	AT3G02610	lipid metabolism,FA synthesis and FA elongation,ACP desaturase	7
11,3,2	AT1G71697	lipid metabolism,Phospholipid synthesis,choline kinase	17
11,9,2,1	AT1G56630	lipid metabolism,lipid degradation,lipases,triacylglycerol lipase	22
11,9,2,1	AT5G24220	lipid metabolism,lipid degradation,lipases,triacylglycerol lipase	14.5
11,9,3,1	AT5G25370	lipid metabolism,lipid degradation,lysophospholipases,phospholipase D	7.5
11,9,4,13	AT5G22420	lipid metabolism,lipid degradation,beta-oxidation,acyl CoA reductase	4.5
11,9,4,2	AT3G51840	lipid metabolism,lipid degradation,beta-oxidation,acyl CoA DH	2.5
12,2,1,1	AT5G04140	N-metabolism,ammonia metabolism,glutamate synthase,ferredoxin dependent	74.5
13,1,3,4	AT5G17920	amino acid metabolism,synthesis,aspartate family,methionine	14.5
13,1,5,1,1	AT1G17745	amino acid metabolism,synthesis,serine-glycine-cysteine group,serine,phosphoglycerate dehydrogenase	4
13,1,5,3,1	AT4G14880	amino acid metabolism,synthesis,serine-glycine-cysteine group,cysteine,OASTL	28
13,1,6,5,1	AT1G24807	amino acid metabolism,synthesis,aromatic aa,tryptophan,anthranilate synthase	27
13,1,6,5,1	AT1G24909	amino acid metabolism,synthesis,aromatic aa,tryptophan,anthranilate synthase	30
13,1,6,5,1	AT1G25083	amino acid metabolism,synthesis,aromatic aa,tryptophan,anthranilate synthase	30
13,1,6,5,1	AT1G25155	amino acid metabolism,synthesis,aromatic aa,tryptophan,anthranilate synthase	30
13,1,6,5,1	AT1G25220	amino acid metabolism,synthesis,aromatic aa,tryptophan,anthranilate synthase	21.5
13,1,6,5,5	AT5G28237	amino acid metabolism,synthesis,aromatic aa,tryptophan,tryptophan synthase	102
13,2,4,4	AT2G26800	amino acid metabolism,degradation,branched-chain group,leucine	22.5
16,1,1,6	AT5G60600	secondary metabolism,isoprenoids,non-mevalonate pathway,HDS	9.5
16,1,5	AT1G48820	secondary metabolism,isoprenoids,terpenoids	3
16,1,5	AT3G29110	secondary metabolism,isoprenoids,terpenoids	15
16,1,5	AT3G29190	secondary metabolism,isoprenoids,terpenoids	134
16,1,5	AT3G45130	secondary metabolism,isoprenoids,terpenoids	11.5
16,1,5	AT5G36150	secondary metabolism,isoprenoids,terpenoids	5.5
16,1,5	AT5G48110	secondary metabolism,isoprenoids,terpenoids	6
16,2	AT4G31910	secondary metabolism,phenylpropanoids	76
16,2,1,6	AT1G67990	secondary metabolism,phenylpropanoids,lignin biosynthesis,CCoAOMT	23.5
16,5,1,1,1,10	AT1G62540	secondary metabolism,sulfur-containing,glucosinolates,synthesis,aliphatic,flavin-containing monooxygenase	66
16,5,1,3,2,1	AT1G54040	secondary metabolism,sulfur-containing,glucosinolates,degradation,nitrilespecifier protein,epithiospecifier protein	8.5
17,1,1	AT1G02590	hormone metabolism,abscisic acid,synthesis-degradation	3
17,1,1,1,1	AT5G67030	hormone metabolism,abscisic acid,synthesis-degradation,synthesis,zeaxanthin epoxidase	16.5
17,1,3	AT4G40100	hormone metabolism,abscisic acid,induced-regulated-responsive-activated	10
17,1,3	AT5G13200	hormone metabolism,abscisic acid,induced-regulated-responsive-activated	15.5
17,2,2	AT1G12820	hormone metabolism,auxin,signal transduction	24
17,2,2	AT3G26810	hormone metabolism,auxin,signal transduction	14
17,4,1	AT5G56970	hormone metabolism,cytokinin,synthesis-degradation	14.5
17,5,1,2	AT1G62380	hormone metabolism,ethylene,synthesis-degradation,1-aminocyclopropane-1-carboxylate oxidase	14.5
17,7,3	AT1G54040	hormone metabolism,jasmonate,induced-regulated-responsive-activated	8.5
17,8,1	AT5G55250	hormone metabolism,salicylic acid,synthesis-degradation	9
18,2	AT5G54770	Co-factor and vitamine metabolism,thiamine	60.5
19,14	AT4G27440	tetrapyrrole synthesis,protochlorophyllide reductase	10.5
19,16	AT1G44446	tetrapyrrole synthesis,chlorophyll b synthase	5
19,21	AT1G58300	tetrapyrrole synthesis,heme oxygenase	5
20,1	AT1G31580	stress,biotic	20.5
20,1	AT1G33950	stress,biotic	13.5
20,1	AT1G50050	stress,biotic	89
20,1	AT1G63750	stress,biotic	33
20,1	AT2G24390	stress,biotic	25
20,1	AT3G48720	stress,biotic	14
20,1	AT3G50480	stress,biotic	27
20,1	AT4G16860	stress,biotic	5.5
20,1	AT4G16950	stress,biotic	10
20,1	AT4G33300	stress,biotic	341.5
20,1,2	AT4G11340	stress,biotic,receptors	101
20,1,2	AT4G16890	stress,biotic,receptors	2.5
20,1,7	AT1G12290	stress,biotic,PR-proteins	167.5
20,1,7	AT1G59780	stress,biotic,PR-proteins	17.5
20,1,7	AT2G15042	stress,biotic,PR-proteins	4
20,1,7	AT2G21100	stress,biotic,PR-proteins	18
20,1,7	AT4G08450	stress,biotic,PR-proteins	6.5
20,1,7	AT4G16920	stress,biotic,PR-proteins	10
20,1,7	AT4G19500	stress,biotic,PR-proteins	30.5
20,1,7	AT5G38850	stress,biotic,PR-proteins	19
20,1,7	AT5G41740	stress,biotic,PR-proteins	29
20,1,7	AT5G41750	stress,biotic,PR-proteins	29
20,1,7,12	AT2G24625	stress,biotic,PR-proteins,plant defensins	10.5
20,1,7,12	AT4G08485	stress,biotic,PR-proteins,plant defensins	121
20,1,7,12	AT4G10603	stress,biotic,PR-proteins,plant defensins	6.5
20,1,7,12	AT5G43510	stress,biotic,PR-proteins,plant defensins	11
20,1,7,12	AT5G43513	stress,biotic,PR-proteins,plant defensins	11
20,1,7,12	AT5G43518	stress,biotic,PR-proteins,plant defensins	11
20,1,7,12	AT5G43525	stress,biotic,PR-proteins,plant defensins	11
20,1,7,12	AT5G55565	stress,biotic,PR-proteins,plant defensins	312
20,2,1	AT4G16550	stress,abiotic,heat	7
20,2,1	AT4G24280	stress,abiotic,heat	3
20,2,3	AT2G41430	stress,abiotic,drought/salt	13.5
20,2,99	AT3G26450	stress,abiotic,unspecified	8
21,1	AT1G52990	redox,thioredoxin	21
21,1	AT5G65005	redox,thioredoxin	32.5
21,2	AT2G24940	redox,ascorbate and glutathione	7
21,2,1	AT4G09010	redox,ascorbate and glutathione,ascorbate	2.5
21,2,1	AT5G21100	redox,ascorbate and glutathione,ascorbate	5
21,6	AT3G10920	redox,dismutases and catalases	2.5
22,1,2	AT3G02470	polyamine metabolism,synthesis,SAM decarboxylase	154
25	AT2G21550	C1-metabolism	3
25,1	AT4G37930	C1-metabolism,glycine hydroxymethyltransferase	26
26,1	AT3G20950	misc,cytochrome P450	26
26,1	AT3G26280	misc,cytochrome P450	2.5
26,1	AT4G13310	misc,cytochrome P450	22
26,1	AT4G15396	misc,cytochrome P450	3.5
26,1	AT5G24900	misc,cytochrome P450	7
26,1	AT5G48000	misc,cytochrome P450	8
26,11,1	AT1G32780	misc,alcohol dehydrogenases	6
26,12	AT4G08780	misc,peroxidases	4
26,13	AT1G52940	misc,acid and other phosphatases	63
26,13	AT2G18130	misc,acid and other phosphatases	8.5
26,16	AT1G44080	misc,myrosinases-lectin-jacalin	10.5
26,16	AT1G52110	misc,myrosinases-lectin-jacalin	9.5
26,16	AT1G78850	misc,myrosinases-lectin-jacalin	2.5
26,16	AT5G03350	misc,myrosinases-lectin-jacalin	2.5
26,17	AT5G28410	misc,dynamin	18
26,21	AT2G13820	misc,protease inhibitor/seed storage/lipid transfer protein (LTP) family protein	37.5
26,22	AT3G47350	misc,short chain dehydrogenase/reductase (SDR)	10
26,27	AT3G46120	misc,calcineurin-like phosphoesterase family protein	8.5
26,28	AT1G58725	misc,GDSL-motif lipase	7.5
26,28	AT1G59030	misc,GDSL-motif lipase	7.5
26,28	AT1G59406	misc,GDSL-motif lipase	7.5
26,28	AT5G55050	misc,GDSL-motif lipase	1165.5
26,3	AT1G45191	misc,gluco-, galacto- and mannosidases	8.5
26,3	AT3G60140	misc,gluco-, galacto- and mannosidases	3
26,3,2	AT4G36360	misc,gluco-, galacto- and mannosidases,beta-galactosidase	3.5
26,3,4	AT2G44540	misc,gluco-, galacto- and mannosidases,endoglucanase	61
26,3,4	AT2G44550	misc,gluco-, galacto- and mannosidases,endoglucanase	118.5
26,3,4	AT2G44560	misc,gluco-, galacto- and mannosidases,endoglucanase	46.5
26,3,4	AT2G44570	misc,gluco-, galacto- and mannosidases,endoglucanase	123
26,3,4	AT4G11050	misc,gluco-, galacto- and mannosidases,endoglucanase	11.5
26,5	AT1G65450	misc,acyl transferases	6
26,5	AT4G01130	misc,acyl transferases	6
26,7	AT1G31710	misc,oxidases - copper, flavone etc,	106.5
26,7	AT1G62540	misc,oxidases - copper, flavone etc,	66
26,7	AT1G62580	misc,oxidases - copper, flavone etc,	66
27,1	AT1G18050	RNA,processing	8.5
27,1	AT5G52470	RNA,processing	8
27,1,1	AT3G23325	RNA,processing,splicing	13
27,1,1	AT3G55930	RNA,processing,splicing	12.5
27,1,19	AT4G09490	RNA,processing,ribonucleases	35
27,1,2	AT5G61140	RNA,processing,RNA helicase	16.5
27,3,12	AT2G38195	RNA,regulation of transcription,C3H zinc finger family	56.5
27,3,12	AT3G55980	RNA,regulation of transcription,C3H zinc finger family	10.5
27,3,16	AT1G07980	RNA,regulation of transcription,CCAAT box binding factor family, HAP5	8.5
27,3,23	AT5G54070	RNA,regulation of transcription,HSF,Heat-shock transcription factor family	24
27,3,24	AT5G62165	RNA,regulation of transcription,MADS box transcription factor family	83
27,3,25	AT1G19510	RNA,regulation of transcription,MYB domain transcription factor family	3
27,3,26	AT4G09450	RNA,regulation of transcription,MYB-related transcription factor family	28.5
27,3,32	AT2G38470	RNA,regulation of transcription,WRKY domain transcription factor family	7.5
27,3,32	AT2G46130	RNA,regulation of transcription,WRKY domain transcription factor family	5.5
27,3,37	AT2G42430	RNA,regulation of transcription,AS2,Lateral Organ Boundaries Gene Family	4.5
27,3,4	AT1G34390	RNA,regulation of transcription,ARF, Auxin Response Factor family	35.5
27,3,4	AT1G34410	RNA,regulation of transcription,ARF, Auxin Response Factor family	35.5
27,3,4	AT1G35240	RNA,regulation of transcription,ARF, Auxin Response Factor family	32
27,3,4	AT1G35520	RNA,regulation of transcription,ARF, Auxin Response Factor family	32
27,3,4	AT1G35540	RNA,regulation of transcription,ARF, Auxin Response Factor family	32
27,3,4	AT1G43950	RNA,regulation of transcription,ARF, Auxin Response Factor family	29.5
27,3,5	AT2G27070	RNA,regulation of transcription,ARR	154
27,3,5	AT5G07210	RNA,regulation of transcription,ARR	5
27,3,54	AT1G02740	RNA,regulation of transcription,Histone acetyltransferases	5.5
27,3,6	AT1G10586	RNA,regulation of transcription,bHLH,Basic Helix-Loop-Helix family	60.5
27,3,6	AT4G00120	RNA,regulation of transcription,bHLH,Basic Helix-Loop-Helix family	79.5
27,3,67	AT3G43990	RNA,regulation of transcription,putative transcription regulator	2606
27,3,67	AT4G22770	RNA,regulation of transcription,putative transcription regulator	9
27,3,7	AT1G06040	RNA,regulation of transcription,C2C2(Zn) CO-like, Constans-like zinc finger family	31
27,3,99	AT2G25370	RNA,regulation of transcription,unclassified	54.5
27,3,99	AT4G01340	RNA,regulation of transcription,unclassified	8.5
27,4	AT5G52470	RNA,RNA binding	8
27,4	AT5G59950	RNA,RNA binding	45.5
28,1	AT1G66730	DNA,synthesis/chromatin structure	10
28,1	AT1G67630	DNA,synthesis/chromatin structure	3
28,1	AT2G01900	DNA,synthesis/chromatin structure	5.5
28,1	AT2G47450	DNA,synthesis/chromatin structure	19
28,1	AT4G25120	DNA,synthesis/chromatin structure	26
28,1	AT5G39770	DNA,synthesis/chromatin structure	30.5
28,1,3	AT4G13570	DNA,synthesis/chromatin structure,histone	489
28,2	AT1G80420	DNA,repair	566.5
28,2	AT4G04957	DNA,repair	5.5
28,99	AT4G13885	DNA,unspecified	27
28,99	AT4G29090	DNA,unspecified	5
29,1,3	AT1G18130	protein,aa activation,threonine-tRNA ligase	30.5
29,2	AT1G64790	protein,synthesis	7
29,2,1,1,3,1,12	AT2G07675	protein,synthesis,ribosomal protein,prokaryotic,unknown organellar,30S subunit,S12	37.5
29,2,1,1,3,99	AT5G08180	protein,synthesis,ribosomal protein,prokaryotic,unknown organellar,unknown	105
29,2,1,2,1,2	AT1G58684	protein,synthesis,ribosomal protein,eukaryotic,40S subunit,S2	4.5
29,2,1,2,1,2	AT1G58983	protein,synthesis,ribosomal protein,eukaryotic,40S subunit,S2	4.5
29,2,1,2,1,2	AT1G59359	protein,synthesis,ribosomal protein,eukaryotic,40S subunit,S2	4.5
29,2,1,2,1,8	AT5G20290	protein,synthesis,ribosomal protein,eukaryotic,40S subunit,S8	2.5
29,2,1,2,2,141	AT5G02870	protein,synthesis,ribosomal protein,eukaryotic,60S subunit,L4/L1	33.5
29,2,1,2,2,15	AT4G17390	protein,synthesis,ribosomal protein,eukaryotic,60S subunit,L15	2.5
29,2,1,2,2,23	AT1G04480	protein,synthesis,ribosomal protein,eukaryotic,60S subunit,L23	6
29,2,1,2,2,28	AT4G29410	protein,synthesis,ribosomal protein,eukaryotic,60S subunit,L28	101.5
29,2,1,2,2,32	AT5G46430	protein,synthesis,ribosomal protein,eukaryotic,60S subunit,L32	28
29,2,1,99,99	AT2G13770	protein,synthesis,ribosomal protein,unknown,unknown	6
29,2,3	AT1G53880	protein,synthesis,initiation	18.5
29,2,3	AT1G53900	protein,synthesis,initiation	18.5
29,2,3	AT1G54270	protein,synthesis,initiation	13.5
29,2,4	AT1G07920	protein,synthesis,elongation	27
29,2,4	AT1G07930	protein,synthesis,elongation	27
29,2,4	AT1G07940	protein,synthesis,elongation	27
29,2,4	AT4G20360	protein,synthesis,elongation	288.5
29,2,4	AT5G60390	protein,synthesis,elongation	9
29,2,5	AT2G47020	protein,synthesis,release	876.5
29,3,4,99	AT3G62290	protein,targeting,secretory pathway,unspecified	10.5
29,4	AT1G24510	protein,postranslational modification	2.5
29,4	AT1G67580	protein,postranslational modification	20
29,4	AT1G70490	protein,postranslational modification	4
29,4	AT4G24730	protein,postranslational modification	7
29,4	AT5G12090	protein,postranslational modification	4.5
29,4,1,53	AT3G57720	protein,postranslational modification,kinase,receptor like cytoplasmatic kinase III	3.5
29,4,1,57	AT2G02800	protein,postranslational modification,kinase,receptor like cytoplasmatic kinase VII	4.5
29,4,1,58	AT2G30730	protein,postranslational modification,kinase,receptor like cytoplasmatic kinase VIII	4
29,5,11	AT5G24240	protein,degradation,ubiquitin	39
29,5,11,1	AT4G02970	protein,degradation,ubiquitin,ubiquitin	9.5
29,5,11,20	AT5G20000	protein,degradation,ubiquitin,proteasom	2.5
29,5,11,4,2	AT1G50440	protein,degradation,ubiquitin,E3,RING	66
29,5,11,4,2	AT2G38195	protein,degradation,ubiquitin,E3,RING	56.5
29,5,11,4,3,2	AT1G11270	protein,degradation,ubiquitin,E3,SCF,FBOX	96.5
29,5,11,4,3,2	AT1G30780	protein,degradation,ubiquitin,E3,SCF,FBOX	16
29,5,11,4,3,2	AT1G31163	protein,degradation,ubiquitin,E3,SCF,FBOX	13
29,5,11,4,3,2	AT1G66290	protein,degradation,ubiquitin,E3,SCF,FBOX	97
29,5,11,4,3,2	AT1G66300	protein,degradation,ubiquitin,E3,SCF,FBOX	10.5
29,5,11,4,3,2	AT1G67450	protein,degradation,ubiquitin,E3,SCF,FBOX	4
29,5,11,4,3,2	AT2G33655	protein,degradation,ubiquitin,E3,SCF,FBOX	154.5
29,5,11,4,3,2	AT3G17400	protein,degradation,ubiquitin,E3,SCF,FBOX	53
29,5,11,4,3,2	AT3G22710	protein,degradation,ubiquitin,E3,SCF,FBOX	37.5
29,5,11,4,3,2	AT3G25460	protein,degradation,ubiquitin,E3,SCF,FBOX	16.5
29,5,11,4,3,2	AT3G52680	protein,degradation,ubiquitin,E3,SCF,FBOX	53.5
29,5,11,4,3,2	AT3G59250	protein,degradation,ubiquitin,E3,SCF,FBOX	59.5
29,5,11,4,3,2	AT4G02760	protein,degradation,ubiquitin,E3,SCF,FBOX	3
29,5,11,4,3,2	AT5G02990	protein,degradation,ubiquitin,E3,SCF,FBOX	9
29,5,11,4,3,2	AT5G10340	protein,degradation,ubiquitin,E3,SCF,FBOX	5
29,5,5	AT5G36180	protein,degradation,serine protease	90.5
29,5,7	AT4G16640	protein,degradation,metalloprotease	4
29,6	AT1G26230	protein,folding	26.5
30,2,1	AT2G14510	signalling,receptor kinases,leucine rich repeat I	23
30,2,15	AT5G38280	signalling,receptor kinases,thaumatin like	25.5
30,2,17	AT4G04540	signalling,receptor kinases,DUF 26	6.5
30,2,20	AT1G66880	signalling,receptor kinases,wheat LRK10 like	13.5
30,2,20	AT1G67000	signalling,receptor kinases,wheat LRK10 like	3.5
30,2,99	AT3G46270	signalling,receptor kinases,misc	8
30,3	AT1G05150	signalling,calcium	7
30,3	AT1G09210	signalling,calcium	2.5
30,3	AT2G41100	signalling,calcium	3
30,3	AT2G46600	signalling,calcium	5.5
30,3	AT3G61050	signalling,calcium	13
30,3	AT4G04710	signalling,calcium	11
30,3	AT4G32060	signalling,calcium	4.5
30,3	AT5G24270	signalling,calcium	19.5
30,5	AT2G44100	signalling,G-proteins	3.5
30,5	AT3G59570	signalling,G-proteins	18.5
31,1	AT1G07660	cell,organisation	2.5
31,1	AT1G15730	cell,organisation	3.5
31,1	AT3G01750	cell,organisation	4.5
31,1	AT3G05520	cell,organisation	154
31,1	AT3G45990	cell,organisation	92.5
31,1	AT5G54700	cell,organisation	6
31,1	AT5G59880	cell,organisation	17.5
31,2	AT5G13840	cell,division	17.5
31,3,1	AT3G56070	cell,cycle,peptidylprolyl isomerase	23.5
31,3,1	AT3G62030	cell,cycle,peptidylprolyl isomerase	13
31,4	AT1G32270	cell,vesicle transport	6.5
31,4	AT1G56610	cell,vesicle transport	19
31,4	AT5G22770	cell,vesicle transport	9.5
32	AT2G01008	micro RNA, natural antisense etc	656.5
32	AT3G24542	micro RNA, natural antisense etc	14.5
32	AT5G08185	micro RNA, natural antisense etc	678.5
33,99	AT1G31280	development,unspecified	162.5
33,99	AT1G34550	development,unspecified	5
33,99	AT2G33430	development,unspecified	3.5
33,99	AT2G45160	development,unspecified	34
33,99	AT3G28100	development,unspecified	38.5
33,99	AT3G43160	development,unspecified	5
33,99	AT3G60630	development,unspecified	34
33,99	AT4G00150	development,unspecified	34
33,99	AT4G08300	development,unspecified	8
33,99	AT5G39690	development,unspecified	27
34,1	AT1G28230	transport,nucleotides	8
34,1	AT1G78900	transport,p- and v-ATPases	2.5
34,1,1,2	AT2G07671	transport,p- and v-ATPases,H+-transporting two-sector ATPase,subunit C	3
34,14	AT4G10310	transport,unspecified cations	3.5
34,15	AT5G55000	transport,potassium	7.5
34,2	AT3G49920	transport,porins	45.5
34,2	AT1G08930	transporter,sugars	3.5
34,2	AT1G34580	transporter,sugars	6.5
34,2	AT4G04750	transporter,sugars	4.5
34,2	AT4G04760	transporter,sugars	5.5
34,2,1	AT2G14670	transporter,sugars,sucrose	3.5
34,2,1	AT5G06170	transporter,sugars,sucrose	13
34,2,1	AT5G43610	transporter,sugars,sucrose	33.5
34,21	AT2G38270	transport,calcium	2.5
34,6	AT1G77990	transport,sulphate	37
34,6	AT4G02700	transport,sulphate	2.5
34,7	AT1G20860	transport,phosphate	17
34,7	AT2G03250	transport,phosphate	2.5
34,8	AT5G46110	transport,metabolite transporters at the envelope membrane	12.5
34,99	AT2G04066	transport,misc	9
35,1	AT1G04625	not assigned,no ontology	20
35,1	AT1G11785	not assigned,no ontology	3.5
35,1	AT1G18310	not assigned,no ontology	169
35,1	AT1G21835	not assigned,no ontology	104.5
35,1	AT1G24880	not assigned,no ontology	150
35,1	AT1G25054	not assigned,no ontology	150
35,1	AT1G25141	not assigned,no ontology	56.5
35,1	AT1G45215	not assigned,no ontology	14
35,1	AT1G45221	not assigned,no ontology	18.5
35,1	AT1G45223	not assigned,no ontology	26.5
35,1	AT1G76065	not assigned,no ontology	54
35,1	AT2G07732	not assigned,no ontology	425.5
35,1	AT2G13450	not assigned,no ontology	68
35,1	AT2G15710	not assigned,no ontology	6.5
35,1	AT2G18880	not assigned,no ontology	53.5
35,1	AT2G23348	not assigned,no ontology	7.5
35,1	AT2G24870	not assigned,no ontology	10
35,1	AT2G24880	not assigned,no ontology	29.5
35,1	AT2G37160	not assigned,no ontology	53.5
35,1	AT3G05540	not assigned,no ontology	2.5
35,1	AT3G26870	not assigned,no ontology	2.5
35,1	AT3G27040	not assigned,no ontology	11.5
35,1	AT3G27329	not assigned,no ontology	45.5
35,1	AT3G27331	not assigned,no ontology	45.5
35,1	AT3G29690	not assigned,no ontology	3
35,1	AT3G30385	not assigned,no ontology	163
35,1	AT3G30387	not assigned,no ontology	163
35,1	AT3G46490	not assigned,no ontology	24.5
35,1	AT3G47920	not assigned,no ontology	6
35,1	AT3G52700	not assigned,no ontology	30
35,1	AT3G52830	not assigned,no ontology	6
35,1	AT3G54680	not assigned,no ontology	2.5
35,1	AT3G54925	not assigned,no ontology	17.5
35,1	AT3G55254	not assigned,no ontology	11.5
35,1	AT4G02000	not assigned,no ontology	68
35,1	AT4G03410	not assigned,no ontology	75
35,1	AT4G04030	not assigned,no ontology	10
35,1	AT4G10210	not assigned,no ontology	7.5
35,1	AT4G14500	not assigned,no ontology	2.5
35,1	AT4G27890	not assigned,no ontology	16.5
35,1	AT4G28570	not assigned,no ontology	40.5
35,1	AT5G06265	not assigned,no ontology	8.5
35,1	AT5G14030	not assigned,no ontology	2.5
35,1	AT5G17165	not assigned,no ontology	32
35,1	AT5G34882	not assigned,no ontology	163
35,1	AT5G36310	not assigned,no ontology	8
35,1	AT5G36320	not assigned,no ontology	8
35,1	AT5G36330	not assigned,no ontology	8
35,1	AT5G36340	not assigned,no ontology	8
35,1	AT5G36350	not assigned,no ontology	8
35,1	AT5G36360	not assigned,no ontology	8
35,1	AT5G36370	not assigned,no ontology	8
35,1	AT5G36380	not assigned,no ontology	8
35,1	AT5G36390	not assigned,no ontology	8
35,1	AT5G36400	not assigned,no ontology	8
35,1	AT5G36410	not assigned,no ontology	8
35,1	AT5G36420	not assigned,no ontology	8
35,1	AT5G36430	not assigned,no ontology	8
35,1	AT5G36440	not assigned,no ontology	8
35,1	AT5G36450	not assigned,no ontology	8
35,1	AT5G36460	not assigned,no ontology	8
35,1	AT5G36470	not assigned,no ontology	8
35,1	AT5G36480	not assigned,no ontology	8
35,1	AT5G36490	not assigned,no ontology	8
35,1	AT5G36500	not assigned,no ontology	8
35,1	AT5G36520	not assigned,no ontology	8
35,1	AT5G36540	not assigned,no ontology	8
35,1	AT5G36550	not assigned,no ontology	8
35,1	AT5G36657	not assigned,no ontology	8
35,1	AT5G36658	not assigned,no ontology	8
35,1	AT5G36662	not assigned,no ontology	8
35,1	AT5G36739	not assigned,no ontology	8
35,1	AT5G42567	not assigned,no ontology	163
35,1	AT5G42895	not assigned,no ontology	15.5
35,1	AT5G42930	not assigned,no ontology	29.5
35,1	AT5G42950	not assigned,no ontology	9
35,1	AT5G67460	not assigned,no ontology	5.5
35,1,19	AT3G60950	not assigned,no ontology,C2 domain-containing protein	13
35,1,19	AT3G61030	not assigned,no ontology,C2 domain-containing protein	13
35,1,2	AT5G52070	not assigned,no ontology,agenet domain-containing protein	105
35,1,25	AT5G15030	not assigned,no ontology,paired amphipathic helix repeat-containing protein	24.5
35,1,26	AT3G11402	not assigned,no ontology,DC1 domain containing protein	7.5
35,1,26	AT4G26380	not assigned,no ontology,DC1 domain containing protein	2.5
35,1,40	AT2G05380	not assigned,no ontology,glycine rich proteins	10
35,1,40	AT2G05520	not assigned,no ontology,glycine rich proteins	42.5
35,1,40	AT2G05540	not assigned,no ontology,glycine rich proteins	178.5
35,1,5	AT1G06580	not assigned,no ontology,pentatricopeptide (PPR) repeat-containing protein	5
35,1,5	AT1G62590	not assigned,no ontology,pentatricopeptide (PPR) repeat-containing protein	129
35,1,5	AT1G62670	not assigned,no ontology,pentatricopeptide (PPR) repeat-containing protein	131.5
35,1,5	AT1G62910	not assigned,no ontology,pentatricopeptide (PPR) repeat-containing protein	255.5
35,1,5	AT1G62930	not assigned,no ontology,pentatricopeptide (PPR) repeat-containing protein	207.5
35,1,5	AT1G63070	not assigned,no ontology,pentatricopeptide (PPR) repeat-containing protein	134
35,1,5	AT1G63080	not assigned,no ontology,pentatricopeptide (PPR) repeat-containing protein	170
35,1,5	AT1G63130	not assigned,no ontology,pentatricopeptide (PPR) repeat-containing protein	265.5
35,1,5	AT1G63150	not assigned,no ontology,pentatricopeptide (PPR) repeat-containing protein	178.5
35,1,5	AT1G63330	not assigned,no ontology,pentatricopeptide (PPR) repeat-containing protein	129
35,1,5	AT1G63400	not assigned,no ontology,pentatricopeptide (PPR) repeat-containing protein	172
35,1,5	AT1G63630	not assigned,no ontology,pentatricopeptide (PPR) repeat-containing protein	48.5
35,1,5	AT1G77230	not assigned,no ontology,pentatricopeptide (PPR) repeat-containing protein	4
35,1,5	AT2G02750	not assigned,no ontology,pentatricopeptide (PPR) repeat-containing protein	73.5
35,2	AT1G01073	not assigned,unknown	40
35,2	AT1G02470	not assigned,unknown	29
35,2	AT1G05780	not assigned,unknown	9.5
35,2	AT1G10522	not assigned,unknown	24
35,2	AT1G14800	not assigned,unknown	4.5
35,2	AT1G19410	not assigned,unknown	8
35,2	AT1G22750	not assigned,unknown	2.5
35,2	AT1G23670	not assigned,unknown	56.5
35,2	AT1G24380	not assigned,unknown	3
35,2	AT1G24822	not assigned,unknown	98.5
35,2	AT1G25097	not assigned,unknown	98.5
35,2	AT1G27870	not assigned,unknown	22
35,2	AT1G29465	not assigned,unknown	12
35,2	AT1G32583	not assigned,unknown	30.5
35,2	AT1G33860	not assigned,unknown	5
35,2	AT1G35320	not assigned,unknown	8
35,2	AT1G40104	not assigned,unknown	4149
35,2	AT1G40129	not assigned,unknown	5.5
35,2	AT1G41920	not assigned,unknown	74
35,2	AT1G43970	not assigned,unknown	2.5
35,2	AT1G47265	not assigned,unknown	26.5
35,2	AT1G47280	not assigned,unknown	5.5
35,2	AT1G48720	not assigned,unknown	4.5
35,2	AT1G48953	not assigned,unknown	34
35,2	AT1G49680	not assigned,unknown	3
35,2	AT1G53265	not assigned,unknown	14.5
35,2	AT1G53400	not assigned,unknown	15.5
35,2	AT1G55045	not assigned,unknown	6
35,2	AT1G59835	not assigned,unknown	23
35,2	AT1G62920	not assigned,unknown	6.5
35,2	AT1G65985	not assigned,unknown	25
35,2	AT1G66640	not assigned,unknown	10
35,2	AT1G68945	not assigned,unknown	24.5
35,2	AT1G73650	not assigned,unknown	2251
35,2	AT1G77815	not assigned,unknown	22
35,2	AT1G79150	not assigned,unknown	53.5
35,2	AT2G01021	not assigned,unknown	1152.5
35,2	AT2G01023	not assigned,unknown	2.5
35,2	AT2G02440	not assigned,unknown	6.5
35,2	AT2G03330	not assigned,unknown	18.5
35,2	AT2G03570	not assigned,unknown	5.5
35,2	AT2G03821	not assigned,unknown	16
35,2	AT2G03930	not assigned,unknown	5.5
35,2	AT2G06095	not assigned,unknown	10.5
35,2	AT2G06570	not assigned,unknown	37
35,2	AT2G07706	not assigned,unknown	92
35,2	AT2G07708	not assigned,unknown	7
35,2	AT2G07815	not assigned,unknown	116.5
35,2	AT2G07835	not assigned,unknown	27.5
35,2	AT2G07981	not assigned,unknown	1212.5
35,2	AT2G08986	not assigned,unknown	4954
35,2	AT2G14000	not assigned,unknown	9.5
35,2	AT2G16018	not assigned,unknown	19
35,2	AT2G16030	not assigned,unknown	19
35,2	AT2G16586	not assigned,unknown	180
35,2	AT2G16970	not assigned,unknown	8.5
35,2	AT2G18320	not assigned,unknown	78.5
35,2	AT2G19360	not assigned,unknown	20.5
35,2	AT2G19420	not assigned,unknown	4
35,2	AT2G20950	not assigned,unknown	10
35,2	AT2G21920	not assigned,unknown	8.5
35,2	AT2G24945	not assigned,unknown	7
35,2	AT2G27540	not assigned,unknown	8
35,2	AT2G29670	not assigned,unknown	16
35,2	AT2G31141	not assigned,unknown	22
35,2	AT2G32500	not assigned,unknown	3
35,2	AT2G34110	not assigned,unknown	24.5
35,2	AT2G34655	not assigned,unknown	33
35,2	AT2G35750	not assigned,unknown	234.5
35,2	AT2G38220	not assigned,unknown	56.5
35,2	AT2G41640	not assigned,unknown	59.5
35,2	AT2G45380	not assigned,unknown	23.5
35,2	AT2G46190	not assigned,unknown	17
35,2	AT3G02468	not assigned,unknown	154
35,2	AT3G02900	not assigned,unknown	3
35,2	AT3G05410	not assigned,unknown	6.5
35,2	AT3G05725	not assigned,unknown	2.5
35,2	AT3G06435	not assigned,unknown	1086.5
35,2	AT3G06895	not assigned,unknown	349
35,2	AT3G07380	not assigned,unknown	33.5
35,2	AT3G07860	not assigned,unknown	5
35,2	AT3G09510	not assigned,unknown	19
35,2	AT3G13857	not assigned,unknown	164
35,2	AT3G20362	not assigned,unknown	742.5
35,2	AT3G26800	not assigned,unknown	3.5
35,2	AT3G28870	not assigned,unknown	3
35,2	AT3G28925	not assigned,unknown	22.5
35,2	AT3G30160	not assigned,unknown	4.5
35,2	AT3G30820	not assigned,unknown	3
35,2	AT3G42870	not assigned,unknown	7.5
35,2	AT3G43148	not assigned,unknown	3
35,2	AT3G44115	not assigned,unknown	4.5
35,2	AT3G44570	not assigned,unknown	205.5
35,2	AT3G44580	not assigned,unknown	126.5
35,2	AT3G45820	not assigned,unknown	4.5
35,2	AT3G51140	not assigned,unknown	186.5
35,2	AT3G54730	not assigned,unknown	10
35,2	AT3G60990	not assigned,unknown	14
35,2	AT4G03380	not assigned,unknown	524
35,2	AT4G03580	not assigned,unknown	23
35,2	AT4G04423	not assigned,unknown	169
35,2	AT4G05612	not assigned,unknown	207
35,2	AT4G08874	not assigned,unknown	3
35,2	AT4G09210	not assigned,unknown	16
35,2	AT4G09260	not assigned,unknown	16
35,2	AT4G10060	not assigned,unknown	6.5
35,2	AT4G12070	not assigned,unknown	4813.5
35,2	AT4G22270	not assigned,unknown	125
35,2	AT4G22800	not assigned,unknown	72
35,2	AT4G28870	not assigned,unknown	3
35,2	AT4G29200	not assigned,unknown	32
35,2	AT4G30993	not assigned,unknown	24.5
35,2	AT4G32230	not assigned,unknown	2.5
35,2	AT4G36925	not assigned,unknown	10.5
35,2	AT5G10946	not assigned,unknown	548
35,2	AT5G13890	not assigned,unknown	6
35,2	AT5G14550	not assigned,unknown	7082.5
35,2	AT5G15420	not assigned,unknown	6
35,2	AT5G24250	not assigned,unknown	43
35,2	AT5G25240	not assigned,unknown	5
35,2	AT5G28500	not assigned,unknown	5.5
35,2	AT5G34883	not assigned,unknown	163
35,2	AT5G34885	not assigned,unknown	166.5
35,2	AT5G34887	not assigned,unknown	163
35,2	AT5G34905	not assigned,unknown	9
35,2	AT5G35926	not assigned,unknown	20
35,2	AT5G41765	not assigned,unknown	2.5
35,2	AT5G42504	not assigned,unknown	2.5
35,2	AT5G42955	not assigned,unknown	163
35,2	AT5G42957	not assigned,unknown	163
35,2	AT5G44270	not assigned,unknown	10
35,2	AT5G45530	not assigned,unknown	4
35,2	AT5G45720	not assigned,unknown	2407.5
35,2	AT5G48190	not assigned,unknown	16.5
35,2	AT5G48860	not assigned,unknown	53.5
35,2	AT5G49590	not assigned,unknown	28
35,2	AT5G51090	not assigned,unknown	4.5
35,2	AT5G53110	not assigned,unknown	29.5
35,2	AT5G53740	not assigned,unknown	48
35,2	AT5G53905	not assigned,unknown	24
35,2	AT5G57880	not assigned,unknown	5.5
			59544
