# Supplementary material for: Differential mRNA Accumulation upon Early Arabidopsis thaliana Infection with ORMV and TMV-Cg Is Associated with Distinct Endogenous Small RNAs Level
Source: PLoS One. 2015 Aug 3;10(8):e0134719. doi: 10.1371/journal.pone.0134719 (PMC4597857; doi:10.1371/journal.pone.0134719)
Supplement: S7 Table — The footnotes of the table correspond to the different treatments, relations and sampling times. (XLS) [file pone.0134719.s008.xls]

## Sheet: TMV_Cg_2dpi
ID	COUNTS	CATEGORY	DESCRIPTION
AT1G41920	11	not assigned.unknown'	FUNCTIONS IN: molecular_function unknown; INVOLVED IN: biological_process unknown; LOCATED IN: cellular_component unknown; BEST Arabidopsis thaliana protein match is: hAT dimerisation domain-containing protein (TAIR:AT1G19260.1); Has 280 Blast hits to 262 proteins in 25 species: Archae - 0; Bacteria - 0; Metazoa - 158; Fungi - 0; Plants - 122; Viruses - 0; Other Eukaryotes - 0 (source: NCBI BLink…
AT4G22800	57.5	not assigned.unknown'	unknown protein | chr4:11978005-11983071 REVERSE'			T	intron

## Sheet: ORMV_2dpi
ID	COUNTS	CATEGORY	DESCRIPTION
AT1G17745	11	amino acid metabolism.synthesis.serine-glycine-cysteine group.serine.phosphoglycerate dehydrogenase'	Symbols: PGDH | PGDH (3-PHOSPHOGLYCERATE DEHYDROGENASE); phosphoglycerate dehydrogenase | chr1:6100964-6105265 FORWARD'				T
AT1G33860	10	not assigned.unknown'	unknown protein | chr1:12294394-12295305 FORWARD'											intron
AT5G56970	14	hormone metabolism.cytokinin.synthesis-degradation'	Symbols: CKX3, ATCKX3 | CKX3 (CYTOKININ OXIDASE 3); amine oxidase/ cytokinin dehydrogenase | chr5:23044944-23048268 REVERSE'

## Sheet: ORMV_4dpi
ID	COUNTS	CATEGORY	DESCRIPTION
AT1G27870	22	not assigned.unknown'	nucleic acid binding | chr1:9706657-9707298 REVERSE'					intron
AT1G30780	16	protein.degradation.ubiquitin.E3.SCF.FBOX'	F-box family protein | chr1:10923919-10926561 REVERSE'					intron
AT1G67990	23.5	protein.degradation.ubiquitin.E3.SCF.FBOX'	F-box family protein | chr1:10923919-10926561 REVERSE'
AT1G77815	22	not assigned.unknown'	FUNCTIONS IN: molecular_function unknown; INVOLVED IN: biological_process unknown; LOCATED IN: cellular_component unknown; BEST Arabidopsis thaliana protein match is: nucleic acid binding (TAIR:AT1G27870.1); Has 42 Blast hits to 42 proteins in 1 species: Archae - 0; Bacteria - 0; Metazoa - 0; Fungi - 0; Plants - 42; Viruses - 0; Other Eukaryotes - 0 (source: NCBI BLink). | chr1:29263348-29263650 …
AT2G06570	37	not assigned.unknown'	unknown protein | chr2:2622603-2624902 REVERSE'
AT2G07698	17	mitochondrial electron transport / ATP synthesis.F1-ATPase'	ATP synthase alpha chain, mitochondrial, putative | chr2:3361474-3364127 FORWARD'
AT2G16018	19	not assigned.unknown'	unknown protein | chr2:6972222-6973705 REVERSEweakly similar to ( 132)AT2G16020unknown protein | chr2:6980438-6980668 FORWARD'
AT2G16030	19	not assigned.unknown'	methyltransferase | chr2:6973673-6974899 REVERSE'
AT2G24390	25	stress.biotic'	FUNCTIONS IN: molecular_function unknown; INVOLVED IN: biological_process unknown; LOCATED IN: endomembrane system; EXPRESSED IN: 11 plant structures; EXPRESSED DURING: 7 growth stages; CONTAINS InterPro DOMAIN/s: Butirosin biosynthesis, BtrG-like (InterPro:IPR013024), AIG2-like (InterPro:IPR009288); BEST Arabidopsis thaliana protein match is: avirulence-responsive protein-related / avirulence in…
AT2G29670	16	not assigned.unknown'	binding | chr2:12681958-12685087 REVERSE'
AT2G41430	13.5	stress.abiotic.drought/salt'	Symbols: ERD15, LSR1, CID1 | ERD15 (EARLY RESPONSIVE TO DEHYDRATION 15); protein binding | chr2:17269440-17270542 FORWARD'
AT3G26810	14	hormone metabolism.auxin.signal transduction'	Symbols: AFB2 | AFB2 (AUXIN SIGNALING F-BOX 2); auxin binding / ubiquitin-protein ligase | chr3:9867845-9870640 FORWARD'
AT3G55254	11.5	not assigned.no ontology'	FUNCTIONS IN: molecular_function unknown; INVOLVED IN: biological_process unknown; LOCATED IN: endomembrane system; CONTAINS InterPro DOMAIN/s: Plant self-incompatibility S1 (InterPro:IPR010264); BEST Arabidopsis thaliana protein match is: unknown protein (TAIR:AT3G55252.1); Has 76 Blast hits to 73 proteins in 6 species: Archae - 0; Bacteria - 0; Metazoa - 0; Fungi - 0; Plants - 76; Viruses - 0; …
AT3G55930	12.5	RNA.processing.splicing'	RNA splicing factor-related | chr3:20745382-20746964 REVERSE'
AT4G09210	16	not assigned.unknown'	unknown protein | chr4:5870289-5871160 FORWARD'
AT4G09260	16	not assigned.unknown'	unknown protein | chr4:5887592-5888463 FORWARD'
AT5G28442	11.5
AT5G41740	29	stress.biotic.PR-proteins'	disease resistance protein (TIR-NBS-LRR class), putative | chr5:16688626-16693119 FORWARD'
AT5G41750	29	stress.biotic.PR-proteins'	disease resistance protein (TIR-NBS-LRR class), putative | chr5:16693909-16698943 FORWARD'

## Sheet: ORMV-TMV_Cg_2dpi
ID	COUNTS OR	COUNTS CG	RATIO	CATEGORY	DESCRIPTION
AT1G31710	11	28	0.392857	misc.oxidases - copper, flavone etc.	copper amine oxidase, putative | chr1:11349840-11355486 FORWARD
AT1G40104	300	148.5	2.0202	not assigned.unknown	unknown protein | chr1:15081952-15085893 FORWARDmoderately similar to ( 210)AT2G08986similar to unknown protein [Arabidopsis thaliana] (TAIR:AT2G07981.1); similar to Hypothetical protein CBG09238 [Caenorhabditis briggsae AF16] (GB:XP_001674299.1) | chr2:3625141-3633543 FORWARD
AT1G50050	62	24	2.58333	stress.biotic	pathogenesis-related protein, putative | chr1:18546165-18549046 FORWARD						intron
AT2G01008	48	140.5	0.341637	micro RNA, natural antisense etc	other RNA | chr2:1871-2111 FORWARD
AT2G07981	33	163.5	0.201835	not assigned.unknown	unknown protein | chr2:3614986-3617716 FORWARD
AT2G08986	145	517.5	0.280193	not assigned.unknown	unknown protein | chr2:3618058-3626460 FORWARD
AT2G27070	11	70	0.157143	RNA.regulation of transcription.ARR	Symbols: ARR13 | ARR13 (ARABIDOPSIS RESPONSE REGULATOR 13); transcription factor/ two-component response regulator | chr2:11555781-11560215 REVERSE
AT3G05520	117	29	4.03448	cell.organisation	F-actin capping protein alpha subunit family protein | chr3:1598547-1601437 FORWARD
AT3G41762	38	140.5	0.270463
AT3G43990	58	157.5	0.368254	RNA.regulation of transcription.putative transcription regulator	bromo-adjacent homology (BAH) domain-containing protein | chr3:15782538-15785178 REVERSE
AT4G33300	22	140	0.157143	stress.biotic	Symbols: ADR1-L1 | ADR1-L1 (ADR1-like 1); ATP binding / protein binding | chr4:16051051-16056526 REVERSE
AT5G53740	44	18	2.44444	not assigned.unknown	unknown protein | chr5:21811633-21814908 FORWARD

## Sheet: ORMV-MI_2dpi
ID	COUNTS OR	COUNTS NI	RATIO	CATEGORY	DESCRIPTION
AT1G50050	62	22	2.81818	stress.biotic	pathogenesis-related protein, putative | chr1:18546165-18549046 FORWARD							intron
AT1G73650	8915	3335	2.67316	not assigned.unknown	oxidoreductase, acting on the CH-CH group of donors | chr1:27688123-27690307 REVERSE
AT2G01008	48	289	0.16609	micro RNA, natural antisense etc	other RNA | chr2:1871-2111 FORWARD
AT2G01021	6406	2245	2.85345	not assigned.unknown	unknown protein | chr2:6571-6672 FORWARD
AT2G07981	33	165	0.2	not assigned.unknown	unknown protein | chr2:3614986-3617716 FORWARD
AT2G08986	145	620	0.233871	not assigned.unknown	unknown protein | chr2:3618058-3626460 FORWARD
AT2G16586	1465	434	3.37558	not assigned.unknown	unknown protein | chr2:7190937-7191938 FORWARD
AT2G18320	14	68	0.205882	not assigned.unknown	FUNCTIONS IN: molecular_function unknown; INVOLVED IN: biological_process unknown; LOCATED IN: cellular_component unknown; CONTAINS InterPro DOMAIN/s: F-box associated (InterPro:IPR006527); BEST Arabidopsis thaliana protein match is: F-box family protein (TAIR:AT3G19880.1); Has 127 Blast hits to 122 proteins in 2 species: Archae - 0; Bacteria - 0; Metazoa - 0; Fungi - 0; Plants - 127; Viruses - 0…
AT2G33655	125	43	2.90698	protein.degradation.ubiquitin.E3.SCF.FBOX	F-box family protein | chr2:14242915-14244569 REVERSE
AT2G35750	12	28	0.428571	not assigned.unknown	unknown protein | chr2:15029829-15030290 REVERSE
AT2G36145	52	17	3.05882	not assigned.unknown	unknown protein | chr2:15168541-15169514 FORWARD
AT2G45160	47	105	0.447619	development.unspecified	scarecrow transcription factor family protein | chr2:18617862-18620150 REVERSE
AT2G47020	454	1084	0.418819	protein.synthesis.release	peptide chain release factor, putative | chr2:19319685-19322390 REVERSE
AT3G05520	117	32	3.65625	cell.organisation	F-actin capping protein alpha subunit family protein | chr3:1598547-1601437 FORWARD
AT3G29190	32	11	2.90909	secondary metabolism.isoprenoids.terpenoids	lyase/ magnesium ion binding | chr3:11159373-11163336 REVERSE
AT3G41762	38	289	0.131488
AT3G43990	148	1878	0.1	RNA.regulation of transcription.putative transcription regulator	bromo-adjacent homology (BAH) domain-containing protein | chr3:15782538-15785178 REVERSE
AT3G49920	140	27	5.18519	transport.porins	Symbols: VDAC5, ATVDAC5 | VDAC5 (VOLTAGE DEPENDENT ANION CHANNEL 5); voltage-gated anion channel | chr3:18505836-18507699 REVERSE
AT3G51140	203	62	3.27419	not assigned.unknown	INVOLVED IN: biological_process unknown; LOCATED IN: chloroplast, chloroplast inner membrane, chloroplast envelope; EXPRESSED IN: 22 plant structures; EXPRESSED DURING: 13 growth stages; BEST Arabidopsis thaliana protein match is: CDF1 (CELL GROWTH DEFECT FACTOR 1) (TAIR:AT5G23040.1); Has 133 Blast hits to 133 proteins in 42 species: Archae - 0; Bacteria - 60; Metazoa - 0; Fungi - 0; Plants - 57;…
AT3G52340	60	15	4	major CHO metabolism.synthesis.sucrose.SPP	Symbols: SPP2, ATSPP2 | SPP2 (SUCROSE-6F-PHOSPHATE PHOSPHOHYDROLASE 2); catalytic/ magnesium ion binding / phosphatase/ sucrose-phosphatase | chr3:19407052-19409335 FORWARD
AT3G60630	47	105	0.447619	development.unspecified	scarecrow transcription factor family protein | chr3:22410365-22412608 REVERSE
AT4G00150	47	105	0.447619	development.unspecified	scarecrow-like transcription factor 6 (SCL6) | chr4:57199-59286 REVERSE
AT4G03380	83	34	2.44118	not assigned.unknown	FUNCTIONS IN: molecular_function unknown; INVOLVED IN: biological_process unknown; LOCATED IN: cellular_component unknown; BEST Arabidopsis thaliana protein match is: NAF1 (NUCLEAR ASSEMBLY FACTOR 1) (TAIR:AT1G03530.1); Has 13 Blast hits to 13 proteins in 3 species: Archae - 0; Bacteria - 0; Metazoa - 0; Fungi - 0; Plants - 13; Viruses - 0; Other Eukaryotes - 0 (source: NCBI BLink). | chr4:148504…
AT4G04423	27	11	2.45455	not assigned.unknown	endo-1,3(4)-beta-glucanase | chr4:2203424-2204264 FORWARD
AT4G22270	822	294	2.79592	not assigned.unknown	unknown protein | chr4:11773328-11776039 FORWARD
AT5G08185	28	136	0.205882	micro RNA, natural antisense etc	Symbols: MIR162A | MIR162A (MICRORNA 162A) | chr5:2634101-2635438 REVERSE
AT5G13840	65	17	3.82353	cell.division	Symbols: FZR3 | FZR3 (FIZZY-RELATED 3); signal transducer | chr5:4468508-4470991 REVERSE
AT5G36180	14	68	0.205882	protein.degradation.serine protease	Symbols: scpl1 | scpl1 (serine carboxypeptidase-like 1); serine-type carboxypeptidase | chr5:14239028-14242135 FORWARD
AT5G45720	8470	3367	2.51559	not assigned.unknown	ATP binding / DNA binding / DNA-directed DNA polymerase/ nucleoside-triphosphatase/ nucleotide binding | chr5:18543193-18547129 REVERSE
AT5G55050	1634	808	2.02228	misc.GDSL-motif lipase	GDSL-motif lipase/hydrolase family protein | chr5:22337701-22340100 FORWARD
AT5G59950	140	27	5.18519	RNA.RNA binding	RNA and export factor-binding protein, putative | chr5:24140097-24141858 FORWARD
AT5G62165	14	68	0.205882	RNA.regulation of transcription.MADS box transcription factor family	Symbols: AGL42 | AGL42 (AGAMOUS LIKE 42); transcription factor | chr5:24964700-24968520 FORWARD

## Sheet: TMV_Cg-MI_2dpi
ID	COUNTS CG	COUNTS NI	RATIO	CATEGORY	DESCRIPTION
AT1G31710	28	11	2.54545	misc.oxidases - copper, flavone etc.	copper amine oxidase, putative | chr1:11349840-11355486 FORWARD
AT2G01008	140.5	289	0.486159	micro RNA, natural antisense etc	other RNA | chr2:1871-2111 FORWARD
AT2G01021	7065.5	2245	3.14722	not assigned.unknown	unknown protein | chr2:6571-6672 FORWARD
AT2G07706	22	71	0.309859	not assigned.unknown	unknown protein | chr2:3381901-3384226 REVERSE
AT2G16586	1184	434	2.72811	not assigned.unknown	unknown protein | chr2:7190937-7191938 FORWARD
AT2G27070	70	11	6.36364	RNA.regulation of transcription.ARR	Symbols: ARR13 | ARR13 (ARABIDOPSIS RESPONSE REGULATOR 13); transcription factor/ two-component response regulator | chr2:11555781-11560215 REVERSE
AT2G33655	122	43	2.83721	protein.degradation.ubiquitin.E3.SCF.FBOX	F-box family protein | chr2:14242915-14244569 REVERSE
AT2G35750	12	28	0.428571	not assigned.unknown	unknown protein | chr2:15029829-15030290 REVERSE
AT2G36145	36	17	2.11765	not assigned.unknown	unknown protein | chr2:15168541-15169514 FORWARD
AT2G47020	513.5	1084	0.473708	protein.synthesis.release	peptide chain release factor, putative | chr2:19319685-19322390 REVERSE
AT3G29190	27	11	2.45455	secondary metabolism.isoprenoids.terpenoids	lyase/ magnesium ion binding | chr3:11159373-11163336 REVERSE
AT3G41762	140.5	289	0.486159
AT3G43990	157.5	1878	0.0838658	RNA.regulation of transcription.putative transcription regulator	bromo-adjacent homology (BAH) domain-containing protein | chr3:15782538-15785178 REVERSE
AT3G49920	167.5	27	6.2037	transport.porins	Symbols: VDAC5, ATVDAC5 | VDAC5 (VOLTAGE DEPENDENT ANION CHANNEL 5); voltage-gated anion channel | chr3:18505836-18507699 REVERSE
AT3G51140	160.5	62	2.58871	not assigned.unknown	INVOLVED IN: biological_process unknown; LOCATED IN: chloroplast, chloroplast inner membrane, chloroplast envelope; EXPRESSED IN: 22 plant structures; EXPRESSED DURING: 13 growth stages; BEST Arabidopsis thaliana protein match is: CDF1 (CELL GROWTH DEFECT FACTOR 1) (TAIR:AT5G23040.1); Has 133 Blast hits to 133 proteins in 42 species: Archae - 0; Bacteria - 60; Metazoa - 0; Fungi - 0; Plants - 57;…
AT3G52340	85	15	5.66667	major CHO metabolism.synthesis.sucrose.SPP	Symbols: SPP2, ATSPP2 | SPP2 (SUCROSE-6F-PHOSPHATE PHOSPHOHYDROLASE 2); catalytic/ magnesium ion binding / phosphatase/ sucrose-phosphatase | chr3:19407052-19409335 FORWARD
AT4G22270	678	294	2.30612	not assigned.unknown	unknown protein | chr4:11773328-11776039 FORWARD
AT4G33300	140	22	6.36364	stress.biotic	Symbols: ADR1-L1 | ADR1-L1 (ADR1-like 1); ATP binding / protein binding | chr4:16051051-16056526 REVERSE
AT5G08185	39	136	0.286765	micro RNA, natural antisense etc	Symbols: MIR162A | MIR162A (MICRORNA 162A) | chr5:2634101-2635438 REVERSE
AT5G13840	62.5	17	3.67647	cell.division	Symbols: FZR3 | FZR3 (FIZZY-RELATED 3); signal transducer | chr5:4468508-4470991 REVERSE
AT5G53740	18	54	0.333333	not assigned.unknown	unknown protein | chr5:21811633-21814908 FORWARD
AT5G59950	167.5	27	6.2037	RNA.RNA binding	RNA and export factor-binding protein, putative | chr5:24140097-24141858 FORWARD

## Sheet: ORMV-TMV_Cg_4dpi
ID	COUNTS OR	COUNTS CG	RATIO	CATEGORY	DESCRIPTION
AT1G05570	56.5	26.5	2.13208	minor CHO metabolism.callose	Symbols: CALS1, GSL06, ATGSL6, ATGSL06, GSL6 | CALS1 (CALLOSE SYNTHASE 1); 1,3-beta-glucan synthase/ transferase, transferring glycosyl groups | chr1:1647706-1658686 REVERSE
AT1G11270	96.5	33	2.92424	protein.degradation.ubiquitin.E3.SCF.FBOX	F-box family protein | chr1:3785507-3786990 REVERSE
AT1G23670	56.5	24	2.35417	not assigned.unknown	unknown protein | chr1:8373286-8375868 REVERSE
AT1G24822	98.5	45.5	2.16484	not assigned.unknown	unknown protein | chr1:8774997-8777882 REVERSE
AT1G25097	98.5	45.5	2.16484	not assigned.unknown	unknown protein | chr1:8811905-8814788 REVERSE
AT1G29910	148	441	0.335601	PS.lightreaction.photosystem II.LHC-II	Symbols: CAB3, AB180, LHCB1.2 | CAB3 (CHLOROPHYLL A/B BINDING PROTEIN 3); chlorophyll binding | chr1:10472280-10473299 REVERSE
AT1G29920	148	447.5	0.330726	PS.lightreaction.photosystem II.LHC-II	Symbols: CAB2, AB165, LHCB1.1 | CAB2 (CHLOROPHYLL A/B-BINDING PROTEIN 2); chlorophyll binding | chr1:10474784-10475959 REVERSE
AT1G29930	148	467	0.316916	PS.lightreaction.photosystem II.LHC-II	Symbols: CAB1, AB140, CAB140, LHCB1.3 | CAB1 (CHLOROPHYLL A/B BINDING PROTEIN 1); chlorophyll binding | chr1:10478005-10479048 FORWARD
AT1G30380	37.5	13	2.88462	PS.lightreaction.photosystem I.PSI polypeptide subunits	Symbols: PSAK | PSAK (photosystem I subunit K) | chr1:10722197-10723247 FORWARD
AT1G48953	34	12	2.83333	not assigned.unknown	unknown protein | chr1:18111090-18111380 REVERSE
AT1G50440	66	24	2.75	protein.degradation.ubiquitin.E3.RING	zinc finger (C3HC4-type RING finger) family protein | chr1:18685777-18687907 FORWARD
AT1G56100	35.5	14.5	2.44828	cell wall.pectin*esterases.misc	pectinesterase inhibitor domain-containing protein | chr1:20980369-20983979 REVERSE
AT1G62580	66	22.5	2.93333	misc.oxidases - copper, flavone etc.	flavin-containing monooxygenase family protein / FMO family protein | chr1:23173333-23176931 FORWARD
AT1G62910	255.5	123	2.07724	not assigned.no ontology.pentatricopeptide (PPR) repeat-containing protein	pentatricopeptide (PPR) repeat-containing protein | chr1:23299057-23303162 FORWARD
AT1G62930	207.5	86.5	2.39884	not assigned.no ontology.pentatricopeptide (PPR) repeat-containing protein	INVOLVED IN: biological_process unknown; EXPRESSED IN: 21 plant structures; EXPRESSED DURING: 14 growth stages; CONTAINS InterPro DOMAIN/s: Pentatricopeptide repeat (InterPro:IPR002885); BEST Arabidopsis thaliana protein match is: pentatricopeptide (PPR) repeat-containing protein (TAIR:AT1G63130.1); Has 29147 Blast hits to 6292 proteins in 192 species: Archae - 8; Bacteria - 22; Metazoa - 1258; F…
AT1G63750	33	13	2.53846	stress.biotic	ATP binding / nucleoside-triphosphatase/ nucleotide binding / protein binding / transmembrane receptor | chr1:23650848-23655359 FORWARD
AT1G77990	37	15	2.46667	transport.sulphate	Symbols: AST56, SULTR2;2 | AST56; sulfate transmembrane transporter | chr1:29317899-29323352 REVERSE
AT1G79040	45.5	22	2.06818	PS.lightreaction.photosystem II.PSII polypeptide subunits	Symbols: PSBR | PSBR (photosystem II subunit R) | chr1:29736016-29737009 FORWARD
AT2G05520	42.5	14.5	2.93103	not assigned.no ontology.glycine rich proteins	Symbols: GRP-3, ATGRP-3, GRP3 | GRP-3 (GLYCINE-RICH PROTEIN 3) | chr2:2026162-2027099 FORWARD
AT2G07675	37.5	15.5	2.41935	protein.synthesis.ribosomal protein.prokaryotic.unknown organellar.30S subunit.S12	ribosomal protein S12 mitochondrial family protein | chr2:3270410-3270787 FORWARD
AT2G07681	164.5	70	2.35	mitochondrial electron transport / ATP synthesis.cytochrome c	cytochrome c biogenesis protein, putative | chr2:3290231-3291001 FORWARD
AT2G07751	174.5	70	2.49286	mitochondrial electron transport / ATP synthesis.NADH-DH.localisation not clear	NADH-ubiquinone oxidoreductase chain 3, putative | chr2:3270008-3270364 FORWARD
AT2G07835	27.5	11.5	2.3913	not assigned.unknown	unknown protein | chr2:3501814-3501972 REVERSE
AT2G07981	1212.5	605	2.00413	not assigned.unknown	unknown protein | chr2:3614986-3617716 FORWARD
AT2G13450	68	20.5	3.31707	not assigned.no ontology	unknown protein | chr2:5598421-5599923 REVERSE
AT2G13820	37.5	18.5	2.02703	misc.protease inhibitor/seed storage/lipid transfer protein (LTP) family protein	protease inhibitor/seed storage/lipid transfer protein (LTP) family protein | chr2:5774146-5776289 REVERSE
AT2G24880	29.5	14	2.10714	not assigned.no ontology	self-incompatibility protein-related | chr2:10590554-10590862 REVERSE
AT2G34110	24.5	12	2.04167	not assigned.unknown	FUNCTIONS IN: molecular_function unknown; INVOLVED IN: biological_process unknown; LOCATED IN: cellular_component unknown; BEST Arabidopsis thaliana protein match is: forkhead-associated domain-containing protein / FHA domain-containing protein (TAIR:AT1G34355.1); Has 12 Blast hits to 12 proteins in 1 species: Archae - 0; Bacteria - 0; Metazoa - 0; Fungi - 0; Plants - 12; Viruses - 0; Other Eukar…
AT2G35750	234.5	39.5	5.93671	not assigned.unknown	unknown protein | chr2:15029829-15030290 REVERSE
AT2G38195	56.5	13.5	4.18519	RNA.regulation of transcription.C3H zinc finger family	protein binding / zinc ion binding | chr2:16003615-16006654 FORWARD
AT2G38195	56.5	13.5	4.18519	protein.degradation.ubiquitin.E3.RING	protein binding / zinc ion binding | chr2:16003615-16006654 FORWARD
AT2G38220	56.5	13.5	4.18519	not assigned.unknown	protein binding / zinc ion binding | chr2:16007891-16010932 FORWARD
AT2G41640	59.5	14.5	4.10345	not assigned.unknown	transferase, transferring glycosyl groups | chr2:17360491-17362535 FORWARD
AT2G44550	118.5	38	3.11842	misc.gluco-, galacto- and mannosidases.endoglucanase	Symbols: AtGH9B10 | AtGH9B10 (Arabidopsis thaliana glycosyl hydrolase 9B10); catalytic/ hydrolase, hydrolyzing O-glycosyl compounds | chr2:18389381-18391142 REVERSE
AT2G44560	46.5	23	2.02174	misc.gluco-, galacto- and mannosidases.endoglucanase	Symbols: AtGH9B11 | AtGH9B11 (Arabidopsis thaliana glycosyl hydrolase 9B11); catalytic/ hydrolase, hydrolyzing O-glycosyl compounds | chr2:18391780-18393707 REVERSE
AT3G06895	349	19.5	17.8974	not assigned.unknown	unknown protein | chr3:2178129-2178291 FORWARD
AT3G22710	37.5	12	3.125	protein.degradation.ubiquitin.E3.SCF.FBOX	F-box family protein | chr3:8026202-8027274 REVERSE
AT3G28100	38.5	15.5	2.48387	development.unspecified	nodulin MtN21 family protein | chr3:10456099-10460965 FORWARD
AT3G47470	91.5	35.5	2.57746	PS.lightreaction.photosystem I.LHC-I	Symbols: LHCA4, CAB4 | LHCA4 (LIGHT-HARVESTING CHLOROPHYLL-PROTEIN COMPLEX I SUBUNIT A4); chlorophyll binding | chr3:17493372-17495033 REVERSE
AT4G02000	68	20.5	3.31707	not assigned.no ontology	unknown protein | chr4:874880-875903 FORWARD
AT4G03410	75	26	2.88462	not assigned.no ontology	peroxisomal membrane protein-related | chr4:1501168-1503561 FORWARD
AT4G09450	28.5	12	2.375	RNA.regulation of transcription.MYB-related transcription factor family	myb family transcription factor | chr4:5983277-5984531 FORWARD
AT4G10340	20	73	0.273973	PS.lightreaction.photosystem II.LHC-II	Symbols: LHCB5 | LHCB5 (LIGHT HARVESTING COMPLEX OF PHOTOSYSTEM II 5); chlorophyll binding | chr4:6408016-6409677 FORWARD
AT4G22800	72	30.5	2.36066	not assigned.unknown	unknown protein | chr4:11978005-11983071 REVERSE
AT4G25120	26	13	2	DNA.synthesis/chromatin structure	ATP binding / ATP-dependent DNA helicase/ DNA binding / hydrolase | chr4:12890694-12898501 FORWARD
AT4G28570	40.5	19	2.13158	not assigned.no ontology	alcohol oxidase-related | chr4:14119425-14122087 FORWARD
AT4G29200	32	11	2.90909	not assigned.unknown	beta-galactosidase | chr4:14398054-14400198 REVERSE
AT4G29410	101.5	21	4.83333	protein.synthesis.ribosomal protein.eukaryotic.60S subunit.L28	60S ribosomal protein L28 (RPL28C) | chr4:14468244-14470167 REVERSE
AT5G08180	105	32	3.28125	protein.synthesis.ribosomal protein.prokaryotic.unknown organellar.unknown	ribosomal protein L7Ae/L30e/S12e/Gadd45 family protein | chr5:2631654-2633455 REVERSE
AT5G28237	102	33.5	3.04478	amino acid metabolism.synthesis.aromatic aa.tryptophan.tryptophan synthase	tryptophan synthase, beta subunit, putative | chr5:10207353-10213598 REVERSE
AT5G38280	25.5	11	2.31818	signalling.receptor kinases.thaumatin like	Symbols: PR5K | PR5K; kinase/ transmembrane receptor protein serine/threonine kinase | chr5:15293121-15297323 REVERSE
AT5G42930	29.5	13.5	2.18519	not assigned.no ontology	triacylglycerol lipase | chr5:17210546-17214220 REVERSE
AT5G53740	48	13	3.69231	not assigned.unknown	unknown protein | chr5:21811633-21814908 FORWARD
AT5G54270	148	434.5	0.340621	PS.lightreaction.photosystem II.LHC-II	Symbols: LHCB3, LHCB3*1 | LHCB3 (LIGHT-HARVESTING CHLOROPHYLL B-BINDING PROTEIN 3); structural molecule | chr5:22038273-22039568 FORWARD

## Sheet: ORMV-MI_4dpi
ID	COUNTS OR	COUNTS NI	RATIO	CATEGORY	DESCRIPTION
AT1G01073	40	18.5	2.16216	not assigned.unknown	unknown protein | chr1:44677-44787 FORWARD
AT1G12290	167.5	34	4.92647	stress.biotic.PR-proteins	disease resistance protein (CC-NBS-LRR class), putative | chr1:4178359-4181247 REVERSE
AT1G18310	169	81.5	2.07362	not assigned.no ontology	glycosyl hydrolase family 81 protein | chr1:6301200-6303956 REVERSE
AT1G24822	98.5	33	2.98485	not assigned.unknown	unknown protein | chr1:8774997-8777882 REVERSE
AT1G25097	98.5	33	2.98485	not assigned.unknown	unknown protein | chr1:8811905-8814788 REVERSE
AT1G29465	12	48	0.25	not assigned.unknown	unknown protein | chr1:10308574-10309798 FORWARD
AT1G31280	162.5	52.5	3.09524	development.unspecified	Symbols: AGO2 | AGO2 (argonaute 2); nucleic acid binding | chr1:11181711-11185344 FORWARD
AT1G31710	106.5	34.5	3.08696	misc.oxidases - copper, flavone etc.	copper amine oxidase, putative | chr1:11349840-11355486 FORWARD
AT1G40104	4149	2035.5	2.03832	not assigned.unknown	unknown protein | chr1:15081952-15085893 FORWARDmoderately similar to ( 210)AT2G08986similar to unknown protein [Arabidopsis thaliana] (TAIR:AT2G07981.1); similar to Hypothetical protein CBG09238 [Caenorhabditis briggsae AF16] (GB:XP_001674299.1) | chr2:3625141-3633543 FORWARD
AT1G50440	66	19	3.47368	protein.degradation.ubiquitin.E3.RING	zinc finger (C3HC4-type RING finger) family protein | chr1:18685777-18687907 FORWARD
AT1G62590	129	51.5	2.50485	not assigned.no ontology.pentatricopeptide (PPR) repeat-containing protein	pentatricopeptide (PPR) repeat-containing protein | chr1:23176930-23179248 REVERSE
AT1G62670	131.5	51.5	2.5534	not assigned.no ontology.pentatricopeptide (PPR) repeat-containing protein	pentatricopeptide (PPR) repeat-containing protein | chr1:23204773-23206665 REVERSE
AT1G62910	255.5	52	4.91346	not assigned.no ontology.pentatricopeptide (PPR) repeat-containing protein	pentatricopeptide (PPR) repeat-containing protein | chr1:23299057-23303162 FORWARD
AT1G62914	127	51.5	2.46602
AT1G62930	207.5	52	3.99038	not assigned.no ontology.pentatricopeptide (PPR) repeat-containing protein	INVOLVED IN: biological_process unknown; EXPRESSED IN: 21 plant structures; EXPRESSED DURING: 14 growth stages; CONTAINS InterPro DOMAIN/s: Pentatricopeptide repeat (InterPro:IPR002885); BEST Arabidopsis thaliana protein match is: pentatricopeptide (PPR) repeat-containing protein (TAIR:AT1G63130.1); Has 29147 Blast hits to 6292 proteins in 192 species: Archae - 8; Bacteria - 22; Metazoa - 1258; F…
AT1G63070	134	51.5	2.60194	not assigned.no ontology.pentatricopeptide (PPR) repeat-containing protein	pentatricopeptide (PPR) repeat-containing protein | chr1:23385324-23387167 REVERSE
AT1G63080	170	51.5	3.30097	not assigned.no ontology.pentatricopeptide (PPR) repeat-containing protein	pentatricopeptide (PPR) repeat-containing protein | chr1:23387631-23390816 REVERSE
AT1G63130	265.5	72.5	3.66207	not assigned.no ontology.pentatricopeptide (PPR) repeat-containing protein	pentatricopeptide (PPR) repeat-containing protein | chr1:23412730-23415149 FORWARD
AT1G63150	178.5	47	3.79787	not assigned.no ontology.pentatricopeptide (PPR) repeat-containing protein	pentatricopeptide (PPR) repeat-containing protein | chr1:23419396-23421579 FORWARD
AT1G63330	129	51.5	2.50485	not assigned.no ontology.pentatricopeptide (PPR) repeat-containing protein	pentatricopeptide (PPR) repeat-containing protein | chr1:23489628-23491519 FORWARD
AT1G63400	172	56.5	3.04425	not assigned.no ontology.pentatricopeptide (PPR) repeat-containing protein	pentatricopeptide (PPR) repeat-containing protein | chr1:23507320-23509053 FORWARD
AT1G68945	24.5	12	2.04167	not assigned.unknown	unknown protein | chr1:25926963-25927331 FORWARD
AT1G79150	53.5	25.5	2.09804	not assigned.unknown	binding | chr1:29772588-29777989 REVERSE
AT2G01021	1152.5	2718.5	0.423947	not assigned.unknown	unknown protein | chr2:6571-6672 FORWARD
AT2G02750	73.5	14.5	5.06897	not assigned.no ontology.pentatricopeptide (PPR) repeat-containing protein	pentatricopeptide (PPR) repeat-containing protein | chr2:771151-773540 REVERSE
AT2G07681	164.5	82	2.0061	mitochondrial electron transport / ATP synthesis.cytochrome c	cytochrome c biogenesis protein, putative | chr2:3290231-3291001 FORWARD
AT2G07706	92	241.5	0.380952	not assigned.unknown	unknown protein | chr2:3381901-3384226 REVERSE
AT2G07751	174.5	82	2.12805	mitochondrial electron transport / ATP synthesis.NADH-DH.localisation not clear	NADH-ubiquinone oxidoreductase chain 3, putative | chr2:3270008-3270364 FORWARD
AT2G08986	4954	2447	2.02452	not assigned.unknown	unknown protein | chr2:3618058-3626460 FORWARD
AT2G13450	68	25.5	2.66667	not assigned.no ontology	unknown protein | chr2:5598421-5599923 REVERSE
AT2G18880	53.5	25.5	2.09804	not assigned.no ontology	Symbols: VEL2 | VEL2 ((VERNALIZATION5/VIN3-LIKE)) | chr2:8172189-8178995 FORWARD
AT2G27070	154	57	2.70175	RNA.regulation of transcription.ARR	Symbols: ARR13 | ARR13 (ARABIDOPSIS RESPONSE REGULATOR 13); transcription factor/ two-component response regulator | chr2:11555781-11560215 REVERSE
AT2G31141	22	11	2	not assigned.unknown	unknown protein | chr2:13271842-13271982 REVERSE
AT2G34110	24.5	11.5	2.13043	not assigned.unknown	FUNCTIONS IN: molecular_function unknown; INVOLVED IN: biological_process unknown; LOCATED IN: cellular_component unknown; BEST Arabidopsis thaliana protein match is: forkhead-associated domain-containing protein / FHA domain-containing protein (TAIR:AT1G34355.1); Has 12 Blast hits to 12 proteins in 1 species: Archae - 0; Bacteria - 0; Metazoa - 0; Fungi - 0; Plants - 12; Viruses - 0; Other Eukar…
AT2G39730	227.5	112.5	2.02222	PS.calvin cyle.rubisco interacting	Symbols: RCA | RCA (RUBISCO ACTIVASE); ADP binding / ATP binding / enzyme regulator/ ribulose-1,5-bisphosphate carboxylase/oxygenase activator | chr2:16570746-16573548 REVERSE
AT2G47020	876.5	71.5	12.2587	protein.synthesis.release	peptide chain release factor, putative | chr2:19319685-19322390 REVERSE
AT3G05520	154	411.5	0.374241	cell.organisation	F-actin capping protein alpha subunit family protein | chr3:1598547-1601437 FORWARD
AT3G06435	1086.5	373.5	2.90897	not assigned.unknown	Expressed protein | chr3:1969121-1970784 REVERSE
AT3G13857	164	43	3.81395	not assigned.unknown	unknown protein | chr3:4561107-4561345 FORWARD
AT3G45990	92.5	37	2.5	cell.organisation	actin-depolymerizing factor, putative | chr3:16900778-16904136 REVERSE
AT3G50480	27	13.5	2	stress.biotic	Symbols: HR4 | HR4 (HOMOLOG OF RPW8 4) | chr3:18733068-18734388 FORWARD
AT3G52680	53.5	22	2.43182	protein.degradation.ubiquitin.E3.SCF.FBOX	F-box family protein | chr3:19527029-19529013 FORWARD
AT3G61470	69.5	16.5	4.21212	PS.lightreaction.photosystem I.LHC-I	Symbols: LHCA2 | LHCA2; chlorophyll binding | chr3:22745653-22747282 FORWARD
AT4G02000	68	25.5	2.66667	not assigned.no ontology	unknown protein | chr4:874880-875903 FORWARD
AT4G04423	169	81.5	2.07362	not assigned.unknown	endo-1,3(4)-beta-glucanase | chr4:2203424-2204264 FORWARD
AT4G14880	28	13.5	2.07407	amino acid metabolism.synthesis.serine-glycine-cysteine group.cysteine.OASTL	Symbols: OASA1, CYTACS1 | OASA1 (O-ACETYLSERINE (THIOL) LYASE (OAS-TL) ISOFORM A1); cysteine synthase | chr4:8517960-8520469 REVERSE
AT4G22800	72	14	5.14286	not assigned.unknown	unknown protein | chr4:11978005-11983071 REVERSE
AT4G29200	32	13	2.46154	not assigned.unknown	beta-galactosidase | chr4:14398054-14400198 REVERSE
AT4G30993	24.5	12	2.04167	not assigned.unknown	unknown protein | chr4:15098067-15100558 FORWARD
AT4G33300	341.5	139	2.45683	stress.biotic	Symbols: ADR1-L1 | ADR1-L1 (ADR1-like 1); ATP binding / protein binding | chr4:16051051-16056526 REVERSE
AT5G08185	678.5	163	4.16258	micro RNA, natural antisense etc	Symbols: MIR162A | MIR162A (MICRORNA 162A) | chr5:2634101-2635438 REVERSE
AT5G10946	548	216	2.53704	not assigned.unknown	unknown protein | chr5:3455607-3457306 REVERSE
AT5G14550	7082.5	932	7.59925	not assigned.unknown	unknown protein | chr5:4691006-4694055 REVERSE
AT5G17165	32	11	2.90909	not assigned.no ontology	unknown protein | chr5:5643118-5647783 REVERSE
AT5G38280	25.5	12	2.125	signalling.receptor kinases.thaumatin like	Symbols: PR5K | PR5K; kinase/ transmembrane receptor protein serine/threonine kinase | chr5:15293121-15297323 REVERSE

## Sheet: TMV_Cg-MI_4dpi
ID	COUNTS CG	COUNTS NI	RATIO	CATEGORY	DESCRIPTION
AT1G12290	304	34	8.94118	stress.biotic.PR-proteins	disease resistance protein (CC-NBS-LRR class), putative | chr1:4178359-4181247 REVERSE
AT1G29465	15.5	48	0.322917	not assigned.unknown	unknown protein | chr1:10308574-10309798 FORWARD
AT1G29910	441	122.5	3.6	PS.lightreaction.photosystem II.LHC-II	Symbols: CAB3, AB180, LHCB1.2 | CAB3 (CHLOROPHYLL A/B BINDING PROTEIN 3); chlorophyll binding | chr1:10472280-10473299 REVERSE
AT1G29920	447.5	127.5	3.5098	PS.lightreaction.photosystem II.LHC-II	Symbols: CAB2, AB165, LHCB1.1 | CAB2 (CHLOROPHYLL A/B-BINDING PROTEIN 2); chlorophyll binding | chr1:10474784-10475959 REVERSE
AT1G29930	467	132	3.53788	PS.lightreaction.photosystem II.LHC-II	Symbols: CAB1, AB140, CAB140, LHCB1.3 | CAB1 (CHLOROPHYLL A/B BINDING PROTEIN 1); chlorophyll binding | chr1:10478005-10479048 FORWARD
AT1G31710	69	34.5	2	misc.oxidases - copper, flavone etc.	copper amine oxidase, putative | chr1:11349840-11355486 FORWARD
AT1G62910	123	52	2.36538	not assigned.no ontology.pentatricopeptide (PPR) repeat-containing protein	pentatricopeptide (PPR) repeat-containing protein | chr1:23299057-23303162 FORWARD
AT1G63080	105.5	51.5	2.04854	not assigned.no ontology.pentatricopeptide (PPR) repeat-containing protein	pentatricopeptide (PPR) repeat-containing protein | chr1:23387631-23390816 REVERSE
AT1G63130	153.5	72.5	2.11724	not assigned.no ontology.pentatricopeptide (PPR) repeat-containing protein	pentatricopeptide (PPR) repeat-containing protein | chr1:23412730-23415149 FORWARD
AT1G63150	111.5	47	2.37234	not assigned.no ontology.pentatricopeptide (PPR) repeat-containing protein	pentatricopeptide (PPR) repeat-containing protein | chr1:23419396-23421579 FORWARD
AT2G02750	108	14.5	7.44828	not assigned.no ontology.pentatricopeptide (PPR) repeat-containing protein	pentatricopeptide (PPR) repeat-containing protein | chr2:771151-773540 REVERSE
AT2G07675	15.5	31.5	0.492063	protein.synthesis.ribosomal protein.prokaryotic.unknown organellar.30S subunit.S12	ribosomal protein S12 mitochondrial family protein | chr2:3270410-3270787 FORWARD
AT2G07706	53	241.5	0.219462	not assigned.unknown	unknown protein | chr2:3381901-3384226 REVERSE
AT2G07835	11.5	31.5	0.365079	not assigned.unknown	unknown protein | chr2:3501814-3501972 REVERSE
AT2G34420	321	103.5	3.10145	PS.lightreaction.photosystem II.LHC-II	Symbols: LHB1B2, LHCB1.5 | LHB1B2; chlorophyll binding | chr2:14522524-14523568 REVERSE
AT2G34430	321	103.5	3.10145	PS.lightreaction.photosystem II.LHC-II	Symbols: LHB1B1, LHCB1.4 | LHB1B1; chlorophyll binding | chr2:14524756-14525763 FORWARD
AT2G35750	39.5	204	0.193627	not assigned.unknown	unknown protein | chr2:15029829-15030290 REVERSE
AT2G38195	13.5	30.5	0.442623	RNA.regulation of transcription.C3H zinc finger family	protein binding / zinc ion binding | chr2:16003615-16006654 FORWARD
AT2G38220	13.5	30.5	0.442623	not assigned.unknown	protein binding / zinc ion binding | chr2:16007891-16010932 FORWARD
AT2G39730	329.5	112.5	2.92889	PS.calvin cyle.rubisco interacting	Symbols: RCA | RCA (RUBISCO ACTIVASE); ADP binding / ATP binding / enzyme regulator/ ribulose-1,5-bisphosphate carboxylase/oxygenase activator | chr2:16570746-16573548 REVERSE
AT2G41640	14.5	38	0.381579	not assigned.unknown	transferase, transferring glycosyl groups | chr2:17360491-17362535 FORWARD
AT2G45160	38	18	2.11111	development.unspecified	scarecrow transcription factor family protein | chr2:18617862-18620150 REVERSE
AT2G47020	830	71.5	11.6084	protein.synthesis.release	peptide chain release factor, putative | chr2:19319685-19322390 REVERSE
AT3G05520	200	411.5	0.486027	cell.organisation	F-actin capping protein alpha subunit family protein | chr3:1598547-1601437 FORWARD
AT3G13857	91.5	43	2.12791	not assigned.unknown	unknown protein | chr3:4561107-4561345 FORWARD
AT3G22710	12	26	0.461538	protein.degradation.ubiquitin.E3.SCF.FBOX	F-box family protein | chr3:8026202-8027274 REVERSE
AT3G26650	84	35	2.4	PS.calvin cyle.GAP	Symbols: GAPA, GAPA-1 | GAPA (GLYCERALDEHYDE 3-PHOSPHATE DEHYDROGENASE A SUBUNIT); glyceraldehyde-3-phosphate dehydrogenase/ protein binding | chr3:9795071-9797045 FORWARD
AT3G43990	1960	4426.5	0.442788	RNA.regulation of transcription.putative transcription regulator	bromo-adjacent homology (BAH) domain-containing protein | chr3:15782538-15785178 REVERSE
AT3G60630	38	18	2.11111	development.unspecified	scarecrow transcription factor family protein | chr3:22410365-22412608 REVERSE
AT3G61470	107	16.5	6.48485	PS.lightreaction.photosystem I.LHC-I	Symbols: LHCA2 | LHCA2; chlorophyll binding | chr3:22745653-22747282 FORWARD
AT4G00150	38	18	2.11111	development.unspecified	scarecrow-like transcription factor 6 (SCL6) | chr4:57199-59286 REVERSE
AT4G03410	26	140	0.185714	not assigned.no ontology	peroxisomal membrane protein-related | chr4:1501168-1503561 FORWARD
AT4G09450	12	25.5	0.470588	RNA.regulation of transcription.MYB-related transcription factor family	myb family transcription factor | chr4:5983277-5984531 FORWARD
AT4G10340	73	14	5.21429	PS.lightreaction.photosystem II.LHC-II	Symbols: LHCB5 | LHCB5 (LIGHT HARVESTING COMPLEX OF PHOTOSYSTEM II 5); chlorophyll binding | chr4:6408016-6409677 FORWARD
AT4G22800	30.5	14	2.17857	not assigned.unknown	unknown protein | chr4:11978005-11983071 REVERSE
AT4G29410	21	74.5	0.281879	protein.synthesis.ribosomal protein.eukaryotic.60S subunit.L28	60S ribosomal protein L28 (RPL28C) | chr4:14468244-14470167 REVERSE
AT5G08180	32	83	0.385542	protein.synthesis.ribosomal protein.prokaryotic.unknown organellar.unknown	ribosomal protein L7Ae/L30e/S12e/Gadd45 family protein | chr5:2631654-2633455 REVERSE
AT5G08185	748.5	163	4.59202	micro RNA, natural antisense etc	Symbols: MIR162A | MIR162A (MICRORNA 162A) | chr5:2634101-2635438 REVERSE
AT5G14550	4634	932	4.9721	not assigned.unknown	unknown protein | chr5:4691006-4694055 REVERSE
AT5G17920	21.5	10.5	2.04762	amino acid metabolism.synthesis.aspartate family.methionine	Symbols: ATCIMS, ATMETS, ATMS1 | ATMS1; 5-methyltetrahydropteroyltriglutamate-homocysteine S-methyltransferase/ copper ion binding / methionine synthase | chr5:5935038-5939487 FORWARD
AT5G28237	33.5	88	0.380682	amino acid metabolism.synthesis.aromatic aa.tryptophan.tryptophan synthase	tryptophan synthase, beta subunit, putative | chr5:10207353-10213598 REVERSE
AT5G53740	13	86	0.151163	not assigned.unknown	unknown protein | chr5:21811633-21814908 FORWARD
AT5G54270	434.5	122.5	3.54694	PS.lightreaction.photosystem II.LHC-II	Symbols: LHCB3, LHCB3*1 | LHCB3 (LIGHT-HARVESTING CHLOROPHYLL B-BINDING PROTEIN 3); structural molecule | chr5:22038273-22039568 FORWARD

## Sheet: promoter ORMV-TMV_Cg_2dpi
ID	COUNTS OR	COUNTS CG	RATIO	CATEGORY	DESCRIPTION
AT1G77765	18	38	0.47	not assigned.unknown	unknown protein | chr1:29245050-29246237 FORWARD
AT1G29200	1226	509	2.41	not assigned.unknown	unknown protein | chr1:10207822-10210622 FORWARD
AT3G16960	10.5	63	0.17	not assigned.unknown	FUNCTIONS IN: molecular_function unknown; INVOLVED IN: biological_process unknown; LOCATED IN: endomembrane system; CONTAINS InterPro DOMAIN/s: Plant self-incompatibility S1 (InterPro:IPR010264); BEST Arabidopsis thaliana protein match is: self-incompatibility protein-related (TAIR:AT3G16970.1); Has 10 Blast hits to 10 proteins in 1 species: Archae - 0; Bacteria - 0; Metazoa - 0; Fungi - 0; Plant…
AT3G45160	18	38	0.47	not assigned.unknown	unknown protein | chr3:16533451-16534082 REVERSE
AT2G32740	18	38	0.47	misc.UDP glucosyl and glucoronyl transferases	exostosin family protein | chr2:13886826-13888232 FORWARD
AT5G52090	13.5	82.5	0.16	DNA.synthesis/chromatin structure	tRNA-splicing endonuclease positive effector-related | chr5:21167432-21169462 REVERSE
AT3G22590	30	14.5	2.07	RNA.transcription	RNA pol II accessory factor Cdc73 family protein | chr3:8003934-8005579 FORWARD
AT5G17165	21	10.5	2	not assigned.no ontology	unknown protein | chr5:5643118-5647783 REVERSE
AT5G40040	18	38	0.47	protein.synthesis.ribosomal protein.eukaryotic.60S subunit.P2	60S acidic ribosomal protein P2 (RPP2E) | chr5:16029752-16030313 REVERSE
AT1G07970	21	10.5	2	not assigned.unknown	unknown protein | chr1:2469286-2472628 REVERSE
AT3G26780	22	58.5	0.38	not assigned.no ontology	catalytic | chr3:9848628-9850472 FORWARD
AT4G10170	36.5	13.5	2.7	cell.vesicle transport	synaptobrevin-related family protein | chr4:6344331-6345537 FORWARD
AT3G22580	30	14.5	2.07	misc.protease inhibitor/seed storage/lipid transfer protein (LTP) family protein	protease inhibitor/seed storage/lipid transfer protein (LTP) family protein | chr3:8002762-8003145 REVERSE
AT5G48000	13.5	82.5	0.16	misc.cytochrome P450	Symbols: CYP708A2, CYP708 A2, THAH, THAH1 | CYP708A2; oxygen binding / thalianol hydroxylase | chr5:19444138-19447850 REVERSE
AT1G56710	10.5	34	0.31	cell wall.degradation.pectate lyases and polygalacturonases	glycoside hydrolase family 28 protein / polygalacturonase (pectinase) family protein | chr1:21258008-21259933 REVERSE
AT5G43200	37.5	14.5	2.59	protein.degradation.ubiquitin.E3.RING	zinc finger (C3HC4-type RING finger) family protein | chr5:17346141-17346764 REVERSE
AT4G28397	13.5	82.5	0.16	not assigned.no ontology	FUNCTIONS IN: molecular_function unknown; INVOLVED IN: biological_process unknown; LOCATED IN: cellular_component unknown; BEST Arabidopsis thaliana protein match is: ATA7; lipid transporter (TAIR:AT4G28395.1); Has 42 Blast hits to 42 proteins in 4 species: Archae - 0; Bacteria - 0; Metazoa - 0; Fungi - 0; Plants - 42; Viruses - 0; Other Eukaryotes - 0 (source: NCBI BLink). | chr4:14045924-140466…
AT3G41761	37	262	0.14	micro RNA, natural antisense etc	other RNA | chr3:14195917-14196078 FORWARD
AT2G46040	17	125	0.14	RNA.regulation of transcription.putative transcription regulator	ARID/BRIGHT DNA-binding domain-containing protein / ELM2 domain-containing protein | chr2:18935301-18938447 REVERSE
AT5G43210	37.5	14.5	2.59	not assigned.unknown	endo/excinuclease amino terminal domain-containing protein | chr5:17347567-17348641 FORWARD
AT1G43624	22.5	707.5	0.03	not assigned.unknown	unknown protein | chr1:16432842-16432946 REVERSE
AT5G52080	13.5	82.5	0.16	not assigned.unknown	unknown protein | chr5:21167243-21167350 FORWARD
AT4G02540	37.5	14.5	2.59	not assigned.no ontology.DC1 domain containing protein	DC1 domain-containing protein | chr4:1117154-1119817 FORWARD
AT1G60170	18	38	0.47	RNA.processing	Symbols: emb1220 | emb1220 (embryo defective 1220) | chr1:22192773-22195400 FORWARD
AT1G18070	18	38	0.47	signalling.G-proteins	EF-1-alpha-related GTP-binding protein, putative | chr1:6213725-6218335 REVERSE
AT4G24330	18	38	0.47	not assigned.unknown	unknown protein | chr4:12603521-12606328 REVERSE

[truncated: 5 more sheets: promoter TMV_Cg-MI_2dpi, promoter ORMV-MI_2pi, promoter ORMV-TMV_Cg_4dpi, promoter ORMV-MI_4dpi, promoter TMV_Cg-MI_4dpi]
